# Supplementary material for: Explainability in transformer models for functional genomics
Source: Brief Bioinform. 2021 Apr 8;22(5):bbab060. doi: 10.1093/bib/bbab060 (PMC8425421; doi:10.1093/bib/bbab060)
Supplement: supplementary_files_bbab060 [file supplementary_files_bbab060.zip]

Archive with 6 entries (6 files):
- authors_biography.docx
- diff.pdf
- narbib.bib
- Rebuttal_BiB (1).pdf
- Supplementary.pdf
- Supplementary.tex
