# Supplementary material for: Explainability in transformer models for functional genomics
Source: Brief Bioinform. 2021 Apr 8;22(5):bbab060. doi: 10.1093/bib/bbab060 (PMC8425421; doi:10.1093/bib/bbab060)
Supplement: supplementary_files_bbab060 [file supplementary_files_bbab060.zip › narbib.bib]

@article{clauwaertNovelTransformerNetworks2020,
	title = {Novel Transformer Networks for Improved Sequence Labeling in Genomics},
	author = {Clauwaert, J. and Waegeman, W.},
	year = {2020},
	pages = {1--1},
	issn = {1557-9964},
	doi = {10.1109/TCBB.2020.3035021},
	abstract = {In genomics, a wide range of machine learning methodologies have been investigated to annotate biological sequences for positions of interest such as transcription start sites, translation initiation sites, methylation sites, splice sites and promoter start sites. In recent years, this area has been dominated by convolutional neural networks, which typically outperform previously-designed methods as a result of automated scanning for influential sequence motifs. However, those architectures do not allow for the efficient processing of the full genomic sequence. As an improvement, we introduce transformer architectures for whole genome sequence labeling tasks. We show that these architectures, recently introduced for natural language processing, are better suited for processing and annotating long DNA sequences. We apply existing networks and introduce an optimized method for the calculation of attention from input nucleotides. To demonstrate this, we evaluate our architecture on several sequence labeling tasks, and find it to achieve state-of-the-art performances when comparing it to specialized models for the annotation of transcription start sites, translation initiation sites and 4mC methylation in E. coli.},
	file = {/home/jim/Zotero/storage/B48LZT7H/Clauwaert and Waegeman - 2020 - Novel transformer networks for improved sequence l.pdf},
	journal = {IEEE/ACM Transactions on Computational Biology and Bioinformatics},
	keywords = {Annotations,Bioinformatics,Computer architecture,Deep Learning,DNA,Genomics,Labeling,Sequence Labeling,Task analysis,Transformer Networks}
}


@article{jainAttentionNotExplanation2019,
	title = {Attention Is Not {{Explanation}}},
	author = {Jain, Sarthak and Wallace, Byron C.},
	year = {2019},
	month = may,
	abstract = {Attention mechanisms have seen wide adoption in neural NLP models. In addition to improving predictive performance, these are often touted as affording transparency: models equipped with attention provide a distribution over attended-to input units, and this is often presented (at least implicitly) as communicating the relative importance of inputs. However, it is unclear what relationship exists between attention weights and model outputs. In this work, we perform extensive experiments across a variety of NLP tasks that aim to assess the degree to which attention weights provide meaningful `explanations' for predictions. We find that they largely do not. For example, learned attention weights are frequently uncorrelated with gradient-based measures of feature importance, and one can identify very different attention distributions that nonetheless yield equivalent predictions. Our findings show that standard attention modules do not provide meaningful explanations and should not be treated as though they do. Code for all experiments is available at https://github.com/successar/AttentionExplanation.},
	archivePrefix = {arXiv},
	eprint = {1902.10186},
	eprinttype = {arxiv},
	file = {/home/jim/Zotero/storage/3SHRVWB3/Jain and Wallace - 2019 - Attention is not Explanation.pdf;/home/jim/Zotero/storage/3KXFDQXL/1902.html},
	journal = {arXiv:1902.10186 [cs]},
	keywords = {Computer Science - Artificial Intelligence,Computer Science - Computation and Language},
	primaryClass = {cs}
}


@article{zouPrimerDeepLearning2019,
	title = {A Primer on Deep Learning in Genomics},
	author = {Zou, James and Huss, Mikael and Abid, Abubakar and Mohammadi, Pejman and Torkamani, Ali and Telenti, Amalio},
	year = {2019},
	month = jan,
	volume = {51},
	pages = {12--18},
	publisher = {{Nature Publishing Group}},
	issn = {1546-1718},
	doi = {10.1038/s41588-018-0295-5},
	abstract = {Deep learning methods are a class of machine learning techniques capable of identifying highly complex patterns in large datasets. Here, we provide a perspective and primer on deep learning applications for genome analysis. We discuss successful applications in the fields of regulatory genomics, variant calling and pathogenicity scores. We include general guidance for how to effectively use deep learning methods as well as a practical guide to tools and resources. This primer is accompanied by an interactive online tutorial.},
	copyright = {2018 Springer Nature America, Inc.},
	file = {/home/jim/Zotero/storage/KXTZ7257/Zou et al. - 2019 - A primer on deep learning in genomics.pdf;/home/jim/Zotero/storage/K5E2BM9G/s41588-018-0295-5.html},
	journal = {Nature Genetics},
	language = {en},
	number = {1}
}


@article{hillDeepRecurrentNeural2018,
	title = {A Deep Recurrent Neural Network Discovers Complex Biological Rules to Decipher {{RNA}} Protein-Coding Potential},
	author = {Hill, Steven T. and Kuintzle, Rachael and Teegarden, Amy and Merrill, Erich and Danaee, Padideh and Hendrix, David A.},
	year = {2018},
	month = sep,
	volume = {46},
	pages = {8105--8113},
	publisher = {{Oxford Academic}},
	issn = {0305-1048},
	doi = {10.1093/nar/gky567},
	abstract = {Abstract.  The current deluge of newly identified RNA transcripts presents a singular opportunity for improved assessment of coding potential, a cornerstone of},
	file = {/home/jim/Zotero/storage/HKPUF3J4/Hill et al. - 2018 - A deep recurrent neural network discovers complex .pdf;/home/jim/Zotero/storage/EGHG3W9I/5050624.html},
	journal = {Nucleic Acids Research},
	language = {en},
	number = {16}
}


@article{Alipanahi2015,
  title = {Predicting the Sequence Specificities of {{DNA}}- and {{RNA}}-Binding Proteins by Deep Learning.},
  author = {Alipanahi, Babak and Delong, Andrew and Weirauch, Matthew T and Frey, Brendan J},
  year = {2015},
  volume = {33},
  pages = {831--838},
  issn = {1087-0156},
  doi = {10.1038/nbt.3300},
  abstract = {Knowing the sequence specificities of DNA- and RNA-binding proteins is essential for developing models of the regulatory processes in biological systems and for identifying causal disease variants. Here we show that sequence specificities can be ascertained from experimental data with 'deep learning' techniques, which offer a scalable, flexible and unified computational approach for pattern discovery. Using a diverse array of experimental data and evaluation metrics, we find that deep learning outperforms other state-of-the-art methods, even when training on in vitro data and testing on in vivo data. We call this approach DeepBind and have built a stand-alone software tool that is fully automatic and handles millions of sequences per experiment. Specificities determined by DeepBind are readily visualized as a weighted ensemble of position weight matrices or as a 'mutation map' that indicates how variations affect binding within a specific sequence.},
  archivePrefix = {arXiv},
  eprint = {cs/9605103},
  eprinttype = {arxiv},
  file = {/home/jim/Doctoraat/Lit/Alipanahi_2015_supp.pdf},
  isbn = {1087-0156 1546-1696},
  journal = {Nat Biotechnol},
  number = {8},
  pmid = {26213851}
}

@article{angermuellerDeepCpGAccuratePrediction2017a,
  title = {{{DeepCpG}}: Accurate Prediction of Single-Cell {{DNA}} Methylation States Using Deep Learning},
  shorttitle = {{{DeepCpG}}},
  author = {Angermueller, Christof and Lee, Heather J. and Reik, Wolf and Stegle, Oliver},
  year = {2017},
  month = apr,
  volume = {18},
  pages = {67},
  issn = {1474-760X},
  doi = {10.1186/s13059-017-1189-z},
  abstract = {Recent technological advances have enabled DNA methylation to be assayed at single-cell resolution. However, current protocols are limited by incomplete CpG coverage and hence methods to predict missing methylation states are critical to enable genome-wide analyses. We report DeepCpG, a computational approach based on deep neural networks to predict methylation states in single cells. We evaluate DeepCpG on single-cell methylation data from five cell types generated using alternative sequencing protocols. DeepCpG yields substantially more accurate predictions than previous methods. Additionally, we show that the model parameters can be interpreted, thereby providing insights into how sequence composition affects methylation variability.},
  file = {/home/jim/Zotero/storage/AGAREXUC/s13059-017-1189-z.html},
  journal = {Genome Biology},
  number = {1}
}

@article{ayersPromoterRecognitionEscherichia1989,
  title = {Promoter Recognition by {{Escherichia}} Coli {{RNA}} Polymerase: {{Role}} of the Spacer {{DNA}} in Functional Complex Formation},
  shorttitle = {Promoter Recognition by {{Escherichia}} Coli {{RNA}} Polymerase},
  author = {Ayers, Deborah G. and Auble, David T. and {deHaseth}, Pieter L.},
  year = {1989},
  month = jun,
  volume = {207},
  pages = {749--756},
  issn = {0022-2836},
  doi = {10.1016/0022-2836(89)90241-6},
  abstract = {The available evidence suggests that during the process of formation of a functional or ``open'' complex at a promoter, Escherichia coli RNA polymerase transiently realigns the two contacted regions of the promoter, thus stressing the intervening spacer DNA. We tested the possibility that this process plays an active role in the formation of an open complex. Two series of promoters were examined: one with spacer DNAs of 15 to 19 base-pairs and a derivative for which the promoters additionally contained a one-base gap in the spacer, so as to relieve any stress imposed on the DNA. Consistent with an active role for the stressed DNA in driving open complex formation, we have found that for promoters with a 17-base-pair spacer, the presence of a gap leads to a delay in the formation of an open complex, at a step subsequent to the initial binding of RNA polymerase to the promoter. The results with the other gapped promoters rule out direct binding of RNA polymerase to the region of the gap and indicate an increased flexibility in the gapped DNA. As not all observations with the spacer length series of gapped and ungapped promoters can be interpreted in terms of an active role of the spacer DNA without additional assumptions, such a role must still be considered tentative.},
  file = {/home/jim/Zotero/storage/WK3V993N/Ayers et al. - 1989 - Promoter recognition by Escherichia coli RNA polym.pdf;/home/jim/Zotero/storage/R5H8DZT9/0022283689902416.html},
  journal = {Journal of Molecular Biology},
  number = {4}
}

@article{barneRegionEscherichiaColi1997,
  title = {Region 2.5 of the {{Escherichia}} Coli {{RNA}} Polymerase {$\Sigma$}70 Subunit Is Responsible for the Recognition of the `Extended -10' Motif at Promoters},
  author = {Barne, Kerry A. and Bown, Jon A. and Busby, Stephen J.W. and Minchin, Stephen D.},
  year = {1997},
  month = jul,
  volume = {16},
  pages = {4034--4040},
  issn = {0261-4189},
  doi = {10.1093/emboj/16.13.4034},
  abstract = {At some bacterial promoters, a 5?-TG-3? sequence element, located one base upstream of the ?10 hexamer element, provides an essential motif necessary for transcription initiation. We have identified a mutant of the Escherichia coli RNA polymerase {$\sigma$}70 subunit that has an altered preference for base sequences in this ?extended ?10? region. We show that this mutant {$\sigma$}70 subunit substantially increases transcription from promoters bearing 5?-TC-3? or 5?-TT-3? instead of a 5?-TG-3? motif, located one base upstream of the ?10 hexamer. The mutant results from a single base pair substitution in the rpoD gene that causes a Glu to Gly change at position 458 of {$\sigma$}70. This substitution identifies a functional region in {$\sigma$}70 that is immediately adjacent to the well-characterized region 2.4 (positions 434?453, previously shown to contact the ?10 hexamer). From these results, we conclude that this region (which we name region 2.5) is involved in contacting the 5?-TG-3? motif found at some bacterial promoters: thus, extended ?10 regions are recognized by an extended region 2 of the RNA polymerase {$\sigma$}70 subunit.},
  file = {/home/jim/Zotero/storage/J5C5XYDD/16.13.html},
  journal = {The EMBO Journal},
  keywords = {promoter recognition,RNA polymerase,sigma subunits,transcription initiation},
  number = {13}
}

@article{bengioLearningLongtermDependencies1994,
  title = {Learning Long-Term Dependencies with Gradient Descent Is Difficult},
  author = {Bengio, Y. and Simard, P. and Frasconi, P.},
  year = {1994},
  month = mar,
  volume = {5},
  pages = {157--166},
  issn = {1941-0093},
  doi = {10.1109/72.279181},
  abstract = {Recurrent neural networks can be used to map input sequences to output sequences, such as for recognition, production or prediction problems. However, practical difficulties have been reported in training recurrent neural networks to perform tasks in which the temporal contingencies present in the input/output sequences span long intervals. We show why gradient based learning algorithms face an increasingly difficult problem as the duration of the dependencies to be captured increases. These results expose a trade-off between efficient learning by gradient descent and latching on information for long periods. Based on an understanding of this problem, alternatives to standard gradient descent are considered.{$<>$}},
  file = {/home/jim/Zotero/storage/3LDWI42J/279181.html},
  journal = {IEEE Transactions on Neural Networks},
  keywords = {Computer networks,Cost function,Delay effects,Discrete transforms,Displays,efficient learning,gradient descent,input/output sequence mapping,Intelligent networks,learning (artificial intelligence),long-term dependencies,Neural networks,Neurofeedback,numerical analysis,prediction problems,Production,production problems,recognition,recurrent neural nets,recurrent neural network training,Recurrent neural networks,temporal contingencies},
  number = {2}
}

@article{brayNearoptimalProbabilisticRNAseq2016,
  title = {Near-Optimal Probabilistic {{RNA}}-Seq Quantification},
  author = {Bray, Nicolas L. and Pimentel, Harold and Melsted, P{\'a}ll and Pachter, Lior},
  year = {2016},
  month = may,
  volume = {34},
  pages = {525--527},
  publisher = {{Nature Publishing Group}},
  issn = {1546-1696},
  doi = {10.1038/nbt.3519},
  abstract = {A pseudoalignment-based method enables faster quantification and measurement of uncertainty in RNA-seq experiments.},
  copyright = {2016 Nature Publishing Group, a division of Macmillan Publishers Limited. All Rights Reserved.},
  file = {/home/jim/Zotero/storage/GY8WXZ6W/nbt.html},
  journal = {Nature Biotechnology},
  language = {en},
  number = {5}
}

@article{burgessFactorStimulatingTranscription1969,
  title = {Factor {{Stimulating Transcription}} by {{RNA Polymerase}}},
  author = {Burgess, Richard R. and Travers, Andrew A. and Dunn, John J. and Bautz, Ekkehard K. F.},
  year = {1969},
  month = jan,
  volume = {221},
  pages = {43--46},
  issn = {1476-4687},
  doi = {10.1038/221043a0},
  abstract = {A protein component usually associated with RNA polymerase can be separated from the enzyme by chromatography on phosphocellulose. The polymerase is unable to transcribe T4 DNA unless this factor is added back.},
  copyright = {1969 Nature Publishing Group},
  file = {/home/jim/Zotero/storage/V97V62ZG/221043a0.html},
  journal = {Nature},
  language = {en},
  number = {5175}
}

@incollection{burgessSigmaFactors2001,
  title = {Sigma {{Factors}}},
  booktitle = {Encyclopedia of {{Genetics}}},
  author = {Burgess, R. R.},
  editor = {Brenner, Sydney and Miller, Jefferey H.},
  year = {2001},
  month = jan,
  pages = {1831--1834},
  publisher = {{Academic Press}},
  address = {{New York}},
  doi = {10.1006/rwgn.2001.1192},
  file = {/home/jim/Zotero/storage/CIR3UN4M/B0122270800011927.html},
  isbn = {978-0-12-227080-2},
  language = {en}
}

@article{callenTranscriptionalInterferenceConvergent2004,
  title = {Transcriptional {{Interference}} between {{Convergent Promoters Caused}} by {{Elongation}} over the {{Promoter}}},
  author = {Callen, Benjamin P and Shearwin, Keith E and Egan, J. Barry},
  year = {2004},
  month = jun,
  volume = {14},
  pages = {647--656},
  issn = {1097-2765},
  doi = {10.1016/j.molcel.2004.05.010},
  abstract = {Transcriptional interference with convergent transcription from face-to-face promoters is a potentially important form of gene regulation in all organisms. Using LacZ reporter studies, the mechanism of interference was determined for a pair of face-to-face prokaryotic promoters in which a strong promoter interferes 5.6-fold with a weak promoter, 62 bp away. The promoters were variously rearranged to test different models of interference. Terminating transcription from the strong promoter before it reached the weak promoter dramatically reduced interference, indicating a requirement for the passage of the converging RNAP over the weak promoter. Based on in vitro experiments showing a slow rate of escape for open complexes at the weak promoter and their sensitivity to head-on collisions with elongating RNAP, a ``sitting duck'' model of interference is proposed and supported with in vivo permanganate footprinting. The model is further supported by the analysis of a second set of prokaryotic face-to-face promoters.},
  file = {/home/jim/Zotero/storage/5UQJYP24/Callen et al. - 2004 - Transcriptional Interference between Convergent Pr.pdf;/home/jim/Zotero/storage/7H6IYIUU/S1097276504002941.html},
  journal = {Molecular Cell},
  language = {en},
  number = {5}
}

@article{chungEmpiricalEvaluationGated2014,
  title = {Empirical {{Evaluation}} of {{Gated Recurrent Neural Networks}} on {{Sequence Modeling}}},
  author = {Chung, Junyoung and Gulcehre, Caglar and Cho, KyungHyun and Bengio, Yoshua},
  year = {2014},
  month = dec,
  volume = {NA},
  abstract = {In this paper we compare different types of recurrent units in recurrent neural networks (RNNs). Especially, we focus on more sophisticated units that implement a gating mechanism, such as a long short-term memory (LSTM) unit and a recently proposed gated recurrent unit (GRU). We evaluate these recurrent units on the tasks of polyphonic music modeling and speech signal modeling. Our experiments revealed that these advanced recurrent units are indeed better than more traditional recurrent units such as tanh units. Also, we found GRU to be comparable to LSTM.},
  archivePrefix = {arXiv},
  eprint = {1412.3555},
  eprinttype = {arxiv},
  file = {/home/jim/Zotero/storage/UNX6R2U3/Chung et al. - 2014 - Empirical Evaluation of Gated Recurrent Neural Net.pdf;/home/jim/Zotero/storage/3U5JCJNH/1412.html},
  journal = {arXiv:1412.3555 [cs]},
  keywords = {Computer Science - Machine Learning,Computer Science - Neural and Evolutionary Computing},
  primaryClass = {cs}
}

@article{clauwaertDeepRiboNeuralNetwork2019,
  title = {{{DeepRibo}}: A Neural Network for Precise Gene Annotation of Prokaryotes by Combining Ribosome Profiling Signal and Binding Site Patterns},
  shorttitle = {{{DeepRibo}}},
  author = {Clauwaert, Jim and Menschaert, Gerben and Waegeman, Willem},
  year = {2019},
  month = apr,
  volume = {47},
  pages = {e36-e36},
  issn = {0305-1048},
  doi = {10.1093/nar/gkz061},
  abstract = {Abstract.  Annotation of gene expression in prokaryotes often finds itself corrected due to small variations of the annotated gene regions observed between diff},
  file = {/home/jim/Zotero/storage/92AEVMAE/Clauwaert et al. - 2019 - DeepRibo a neural network for precise gene annota.pdf;/home/jim/Zotero/storage/MNA45QTV/5310036.html},
  journal = {Nucleic Acids Research},
  language = {en},
  number = {6}
}

@article{clauwaertNovelTransformerNetworks2019,
  title = {Novel Transformer Networks for Improved Sequence Labeling in Genomics},
  author = {Clauwaert, Jim and Waegeman, Willem},
  year = {2019},
  month = nov,
  volume = {-},
  pages = {836163},
  doi = {10.1101/836163},
  abstract = {{$<$}h3{$>$}Abstract{$<$}/h3{$>$} {$<$}p{$>$}In genomics, a wide range of machine learning methods is used to annotate biological sequences w.r.t. interesting positions such as transcription start sites, translation initiation sites, methylation sites, splice sites, promotor start sites, etc. In recent years, this area has been dominated by convolutional neural networks, which typically outperform older methods as a result of automated scanning for influential sequence motifs. As an alternative, we introduce in this paper transformer architectures for whole-genome sequence labeling tasks. We show that those architectures, which have been recently introduced for natural language processing, allow for a fast processing of long DNA sequences. We optimize existing networks and define a new way to calculate attention, resulting in state-of-the-art performances. To demonstrate this, we evaluate our transformer model architecture on several sequence labeling tasks, and find it to outperform specialized models for the annotation of transcription start sites, translation initiation sites and 4mC methylation in \emph{E. coli}. In addition, the use of the full genome for model training and evaluation results in unbiased performance metrics, facilitating future benchmarking.{$<$}/p{$>$}},
  copyright = {\textcopyright{} 2019, Posted by Cold Spring Harbor Laboratory. The copyright holder for this pre-print is the author. All rights reserved. The material may not be redistributed, re-used or adapted without the author's permission.},
  file = {/home/jim/Zotero/storage/TX4BZZEE/Clauwaert and Waegeman - 2019 - Novel transformer networks for improved sequence l.pdf;/home/jim/Zotero/storage/XS29MIJH/836163v1.html},
  journal = {bioRxiv},
  language = {en}
}

@article{daiTransformerXLAttentiveLanguage2019,
  title = {Transformer-{{XL}}: {{Attentive Language Models Beyond}} a {{Fixed}}-{{Length Context}}},
  shorttitle = {Transformer-{{XL}}},
  author = {Dai, Zihang and Yang, Zhilin and Yang, Yiming and Carbonell, Jaime and Le, Quoc V. and Salakhutdinov, Ruslan},
  year = {2019},
  month = jan,
  volume = {-},
  abstract = {Transformers have a potential of learning longer-term dependency, but are limited by a fixed-length context in the setting of language modeling. We propose a novel neural architecture Transformer-XL that enables learning dependency beyond a fixed length without disrupting temporal coherence. It consists of a segment-level recurrence mechanism and a novel positional encoding scheme. Our method not only enables capturing longer-term dependency, but also resolves the context fragmentation problem. As a result, Transformer-XL learns dependency that is 80\% longer than RNNs and 450\% longer than vanilla Transformers, achieves better performance on both short and long sequences, and is up to 1,800+ times faster than vanilla Transformers during evaluation. Notably, we improve the state-of-the-art results of bpc/perplexity to 0.99 on enwiki8, 1.08 on text8, 18.3 on WikiText-103, 21.8 on One Billion Word, and 54.5 on Penn Treebank (without finetuning). When trained only on WikiText-103, Transformer-XL manages to generate reasonably coherent, novel text articles with thousands of tokens. Our code, pretrained models, and hyperparameters are available in both Tensorflow and PyTorch.},
  archivePrefix = {arXiv},
  eprint = {1901.02860},
  eprinttype = {arxiv},
  file = {/home/jim/Zotero/storage/F5UFGQ4P/Dai et al. - 2019 - Transformer-XL Attentive Language Models Beyond a.pdf;/home/jim/Zotero/storage/GKP9QRB3/1901.html},
  journal = {arXiv:1901.02860 [cs, stat]},
  keywords = {Computer Science - Computation and Language,Computer Science - Machine Learning,Statistics - Machine Learning},
  primaryClass = {cs, stat}
}

@article{Delcher1999,
  title = {Improved Microbial Gene Identification with {{GLIMMER}}},
  author = {Delcher, A.},
  year = {1999},
  volume = {27},
  pages = {4636--4641},
  issn = {13624962},
  doi = {10.1093/nar/27.23.4636},
  abstract = {The GLIMMER system for microbial gene identification finds approximately 97-98\% of all genes in a genome when compared with published annotation. This paper reports on two new results: (i) significant technical improvements to GLIMMER that improve its accuracy still further, and (ii) a comprehensive evaluation that demonstrates that the accuracy of the system is likely to be higher than previously recognized. A significant proportion of the genes missed by the system appear to be hypothetical proteins whose existence is only supported by the predictions of other programs. When the analysis is restricted to genes that have significant homology to genes in other organisms, GLIMMER misses {$<$}1\% of known genes.},
  isbn = {0305-1048 (Print) 0305-1048 (Linking)},
  journal = {Nucleic Acids Research},
  number = {23},
  pmid = {10556321}
}

@article{dobinSTARUltrafastUniversal2013,
  title = {{{STAR}}: Ultrafast Universal {{RNA}}-Seq Aligner},
  shorttitle = {{{STAR}}},
  author = {Dobin, Alexander and Davis, Carrie A. and Schlesinger, Felix and Drenkow, Jorg and Zaleski, Chris and Jha, Sonali and Batut, Philippe and Chaisson, Mark and Gingeras, Thomas R.},
  year = {2013},
  month = jan,
  volume = {29},
  pages = {15--21},
  publisher = {{Oxford Academic}},
  issn = {1367-4803},
  doi = {10.1093/bioinformatics/bts635},
  abstract = {Abstract.  Motivation: Accurate alignment of high-throughput RNA-seq data is a challenging and yet unsolved problem because of the non-contiguous transcript str},
  file = {/home/jim/Zotero/storage/J4F2SWHP/Dobin et al. - 2013 - STAR ultrafast universal RNA-seq aligner.pdf;/home/jim/Zotero/storage/Z4WN6NFQ/272537.html},
  journal = {Bioinformatics},
  language = {en},
  number = {1}
}

@article{editorialMetagenomicsMooreLaw2009,
  title = {Metagenomics versus {{Moore}}'s Law},
  author = {{Editorial}},
  year = {2009},
  month = sep,
  volume = {6},
  pages = {623--623},
  publisher = {{Nature Publishing Group}},
  issn = {1548-7105},
  doi = {10.1038/nmeth0909-623},
  abstract = {Metagenomics sprang from advances in sequencing technology, and continued improvements are providing data in quantities unimaginable a few years ago. But without concerted efforts, the amount of data will quickly outpace the ability of scientists to analyze it.},
  copyright = {2009 Nature Publishing Group},
  file = {/home/jim/Zotero/storage/7MX3VSNB/2009 - Metagenomics versus Moore's law.pdf;/home/jim/Zotero/storage/DUJTTLAW/nmeth0909-623.html},
  journal = {Nature Methods},
  language = {en},
  number = {9}
}

@article{elmanFindingStructureTime1990,
  title = {Finding {{Structure}} in {{Time}}},
  author = {Elman, Jeffrey L.},
  year = {1990},
  volume = {14},
  pages = {179--211},
  issn = {1551-6709},
  doi = {10.1207/s15516709cog1402_1},
  abstract = {Time underlies many interesting human behaviors. Thus, the question of how to represent time in connectionist models is very important. One approach is to represent time implicitly by its effects on processing rather than explicitly (as in a spatial representation). The current report develops a proposal along these lines first described by Jordan (1986) which involves the use of recurrent links in order to provide networks with a dynamic memory. In this approach, hidden unit patterns are fed back to themselves: the internal representations which develop thus reflect task demands in the context of prior internal states. A set of simulations is reported which range from relatively simple problems (temporal version of XOR) to discovering syntactic/semantic features for words. The networks are able to learn interesting internal representations which incorporate task demands with memory demands: indeed, in this approach the notion of memory is inextricably bound up with task processing. These representations reveal a rich structure, which allows them to be highly context-dependent, while also expressing generalizations across classes of items. These representations suggest a method for representing lexical categories and the type/token distinction.},
  copyright = {\textcopyright{} 1990 Cognitive Science Society, Inc.},
  file = {/home/jim/Zotero/storage/TF7CT95Y/Elman - 1990 - Finding Structure in Time.pdf;/home/jim/Zotero/storage/YJL2HJF4/s15516709cog1402_1.html},
  journal = {Cognitive Science},
  language = {en},
  number = {2}
}

@article{eraslanDeepLearningNew2019,
  title = {Deep Learning: New Computational Modelling Techniques for Genomics},
  shorttitle = {Deep Learning},
  author = {Eraslan, G{\"o}kcen and Avsec, {\v Z}iga and Gagneur, Julien and Theis, Fabian J.},
  year = {2019},
  month = jul,
  volume = {20},
  pages = {389--403},
  publisher = {{Nature Publishing Group}},
  issn = {1471-0064},
  doi = {10.1038/s41576-019-0122-6},
  abstract = {As a data-driven science, genomics largely utilizes machine learning to capture dependencies in data and derive novel biological hypotheses. However, the ability to extract new insights from the exponentially increasing volume of genomics data requires more expressive machine learning models. By effectively leveraging large data sets, deep learning has transformed fields such as computer vision and natural language processing. Now, it is becoming the method of choice for many genomics modelling tasks, including predicting the impact of genetic variation on gene regulatory mechanisms such as DNA accessibility and splicing.},
  copyright = {2019 Springer Nature Limited},
  file = {/home/jim/Zotero/storage/7CWTLRTF/Eraslan et al. - 2019 - Deep learning new computational modelling techniq.pdf;/home/jim/Zotero/storage/JZ8CIARG/s41576-019-0122-6.html},
  journal = {Nature Reviews Genetics},
  language = {en},
  number = {7}
}

@article{ettwillerNovelEnrichmentStrategy2016a,
  title = {A Novel Enrichment Strategy Reveals Unprecedented Number of Novel Transcription Start Sites at Single Base Resolution in a Model Prokaryote and the Gut Microbiome},
  author = {Ettwiller, Laurence and Buswell, John and Yigit, Erbay and Schildkraut, Ira},
  year = {2016},
  month = mar,
  volume = {17},
  pages = {199},
  issn = {1471-2164},
  doi = {10.1186/s12864-016-2539-z},
  abstract = {The initiating nucleotide found at the 5' end of primary transcripts has a distinctive triphosphorylated end that distinguishes these transcripts from all other RNA species. Recognizing this distinction is key to deconvoluting the primary transcriptome from the plethora of processed transcripts that confound analysis of the transcriptome. The currently available methods do not use targeted enrichment for the 5{${'}$}end of primary transcripts, but rather attempt to deplete non-targeted RNA.},
  file = {/home/jim/Zotero/storage/7UFBPLFC/s12864-016-2539-z.html},
  journal = {BMC Genomics},
  number = {1}
}

@article{feklistovBasalPromoterElement2006,
  title = {A {{Basal Promoter Element Recognized}} by {{Free RNA Polymerase}} {$\sigma$} {{Subunit Determines Promoter Recognition}} by {{RNA Polymerase Holoenzyme}}},
  author = {Feklistov, Andrey and Barinova, Nataliya and Sevostyanova, Anastasiya and Heyduk, Ewa and Bass, Irina and Vvedenskaya, Irina and Kuznedelov, Konstantin and Merkien{\.e}, Egl{\.e} and Stavrovskaya, Elena and Klima{\v s}auskas, Saulius and Nikiforov, Vadim and Heyduk, Tomasz and Severinov, Konstantin and Kulbachinskiy, Andrey},
  year = {2006},
  month = jul,
  volume = {23},
  pages = {97--107},
  issn = {1097-2765},
  doi = {10.1016/j.molcel.2006.06.010},
  abstract = {During transcription initiation by bacterial RNA polymerase, the {$\sigma$} subunit recognizes the -35 and -10 promoter elements; free {$\sigma$}, however, does not bind DNA. We selected ssDNA aptamers that strongly and specifically bound free {$\sigma$}A from Thermus aquaticus. A consensus sequence, GTA(C/T)AATGGGA, was required for aptamer binding to {$\sigma$}A, with the TA(C/T)AAT segment making interactions similar to those made by the -10 promoter element (consensus sequence TATAAT) in the context of RNA polymerase holoenzyme. When in dsDNA form, the aptamers function as strong promoters for the T. aquaticus RNA polymerase {$\sigma$}A holoenzyme. Recognition of the aptamer-based promoters depends on the downstream GGGA motif from the aptamers' common sequence, which is contacted by {$\sigma$}A region 1.2 and directs transcription initiation even in the absence of the -35 promoter element. Thus, recognition of bacterial promoters is controlled by independent interactions of {$\sigma$} with multiple basal promoter elements.},
  file = {/home/jim/Zotero/storage/2VSGVWBT/Feklistov et al. - 2006 - A Basal Promoter Element Recognized by Free RNA Po.pdf;/home/jim/Zotero/storage/PVCI2K7I/S1097276506004175.html},
  journal = {Molecular Cell},
  keywords = {DNA},
  language = {en},
  number = {1}
}

@article{feklistovBasalPromoterElement2006a,
  title = {A {{Basal Promoter Element Recognized}} by {{Free RNA Polymerase}} {$\sigma$} {{Subunit Determines Promoter Recognition}} by {{RNA Polymerase Holoenzyme}}},
  author = {Feklistov, Andrey and Barinova, Nataliya and Sevostyanova, Anastasiya and Heyduk, Ewa and Bass, Irina and Vvedenskaya, Irina and Kuznedelov, Konstantin and Merkien{\.e}, Egl{\.e} and Stavrovskaya, Elena and Klima{\v s}auskas, Saulius and Nikiforov, Vadim and Heyduk, Tomasz and Severinov, Konstantin and Kulbachinskiy, Andrey},
  year = {2006},
  month = jul,
  volume = {23},
  pages = {97--107},
  publisher = {{Elsevier}},
  issn = {1097-2765},
  doi = {10.1016/j.molcel.2006.06.010},
  file = {/home/jim/Zotero/storage/CY4LDTJV/Feklistov et al. - 2006 - A Basal Promoter Element Recognized by Free RNA Po.pdf;/home/jim/Zotero/storage/ZNVTRTHW/S1097-2765(06)00417-5.html},
  journal = {Molecular Cell},
  keywords = {DNA},
  language = {English},
  number = {1},
  pmid = {16798040}
}

@article{fellIncreasingFluxMetabolic1998,
  title = {Increasing the Flux in Metabolic Pathways: {{A}} Metabolic Control Analysis Perspective},
  shorttitle = {Increasing the Flux in Metabolic Pathways},
  author = {Fell, David A.},
  year = {1998},
  volume = {58},
  pages = {121--124},
  issn = {1097-0290},
  doi = {10.1002/(SICI)1097-0290(19980420)58:2/3<121::AID-BIT2>3.0.CO;2-N},
  abstract = {The problems of engineering increased flux in metabolic pathways are analyzed in terms of the understanding provided by metabolic control analysis. Over-expression of a single enzyme is unlikely to be effective unless it is known to have a high flux control coefficient, which can be used as an approximate predictive tool. This is likely to rule out enzymes subject to feedback inhibition, because it transfers control downstream from the inhibited enzyme to the enzymes utilizing the feedback metabolite. Although abolishing feedback inhibition can restore flux control to an enzyme, it is also likely to cause large increases in the concentrations of metabolic intermediates. Simultaneous and coordinated over-expression of most of the enzymes in a pathway can, in principle, produce substantial flux increases without changes in metabolite levels, though technically it may be difficult to achieve. It is, however, closer to the method used by cells to change flux levels, where coordinated changes in the level of activity of pathway enzymes are the norm. Another option is to increase the demand for the pathway product, perhaps by increasing its rate of excretion or removal. \textcopyright{} 1998 John Wiley \& Sons, Inc. Biotechnol Bioeng 58:121\textendash 124, 1998.},
  copyright = {Copyright \textcopyright{} 1998 John Wiley \& Sons, Inc.},
  file = {/home/jim/Zotero/storage/3QSG93M7/Fell - 1998 - Increasing the flux in metabolic pathways A metab.pdf;/home/jim/Zotero/storage/CWE48W2G/3121AID-BIT23.0.html},
  journal = {Biotechnology and Bioengineering},
  keywords = {metabolic control analysis,metabolic engineering},
  language = {en},
  number = {2-3}
}

@article{fisherAllModelsAre2018,
  title = {All {{Models}} Are {{Wrong}}, but {{Many}} Are {{Useful}}: {{Learning}} a {{Variable}}'s {{Importance}} by {{Studying}} an {{Entire Class}} of {{Prediction Models Simultaneously}}},
  shorttitle = {All {{Models}} Are {{Wrong}}, but {{Many}} Are {{Useful}}},
  author = {Fisher, Aaron and Rudin, Cynthia and Dominici, Francesca},
  year = {2018},
  month = jan,
  abstract = {Variable importance (VI) tools describe how much covariates contribute to a prediction model's accuracy. However, important variables for one well-performing model (for example, a linear model \$f(\textbackslash mathbf\{x\})=\textbackslash mathbf\{x\}\^\{T\}\textbackslash beta\$ with a fixed coefficient vector \$\textbackslash beta\$) may be unimportant for another model. In this paper, we propose model class reliance (MCR) as the range of VI values across all well-performing model in a prespecified class. Thus, MCR gives a more comprehensive description of importance by accounting for the fact that many prediction models, possibly of different parametric forms, may fit the data well. In the process of deriving MCR, we show several informative results for permutation-based VI estimates, based on the VI measures used in Random Forests. Specifically, we derive connections between permutation importance estimates for a single prediction model, U-statistics, conditional variable importance, conditional causal effects, and linear model coefficients. We then give probabilistic bounds for MCR, using a novel, generalizable technique. We apply MCR to a public data set of Broward County criminal records to study the reliance of recidivism prediction models on sex and race. In this application, MCR can be used to help inform VI for unknown, proprietary models.},
  archivePrefix = {arXiv},
  eprint = {1801.01489},
  eprinttype = {arxiv},
  file = {/home/jim/Zotero/storage/RKAHNBB4/Fisher et al. - 2018 - All Models are Wrong, but Many are Useful Learnin.pdf;/home/jim/Zotero/storage/GTJER9PX/1801.html},
  journal = {arXiv:1801.01489 [stat]},
  keywords = {Statistics - Methodology},
  primaryClass = {stat}
}

@article{gordonImprovedPredictionBacterial2006,
  title = {Improved Prediction of Bacterial Transcription Start Sites},
  author = {Gordon, J. J. and Towsey, M. W. and Hogan, J. M. and Mathews, S. A. and Timms, P.},
  year = {2006},
  month = jan,
  volume = {22},
  pages = {142--148},
  issn = {1367-4803},
  doi = {10.1093/bioinformatics/bti771},
  abstract = {Abstract.  Motivation: Identifying bacterial promoters is an important step towards understanding gene regulation. In this paper, we address the problem of pred},
  file = {/home/jim/Zotero/storage/M7PCJU2C/Gordon et al. - 2006 - Improved prediction of bacterial transcription sta.pdf;/home/jim/Zotero/storage/ZE3NMRA3/424439.html},
  journal = {Bioinformatics},
  language = {en},
  number = {2}
}

@article{gottesmanBacterialSmallRNA2011,
  title = {Bacterial {{Small RNA Regulators}}: {{Versatile Roles}} and {{Rapidly Evolving Variations}}},
  shorttitle = {Bacterial {{Small RNA Regulators}}},
  author = {Gottesman, Susan and Storz, Gisela},
  year = {2011},
  month = dec,
  volume = {3},
  issn = {1943-0264},
  doi = {10.1101/cshperspect.a003798},
  abstract = {Small RNA regulators (sRNAs) have been identified in a wide range of bacteria and found to play critical regulatory roles in many processes. The major families of sRNAs include true antisense RNAs, synthesized from the strand complementary to the mRNA they regulate, sRNAs that also act by pairing but have limited complementarity with their targets, and sRNAs that regulate proteins by binding to and affecting protein activity. The sRNAs with limited complementarity are akin to eukaryotic microRNAs in their ability to modulate the activity and stability of multiple mRNAs. In many bacterial species, the RNA chaperone Hfq is required to promote pairing between these sRNAs and their target mRNAs. Understanding the evolution of regulatory sRNAs remains a challenge; sRNA genes show evidence of duplication and horizontal transfer but also could be evolved from tRNAs, mRNAs or random transcription., Small RNA regulators control many bacterial processes. They include true antisense RNAs and sRNAs that show limited complementarity to their mRNA targets and are more akin to eukaryotic microRNAs.},
  file = {/home/jim/Zotero/storage/XYG2BG73/Gottesman and Storz - 2011 - Bacterial Small RNA Regulators Versatile Roles an.pdf},
  journal = {Cold Spring Harbor Perspectives in Biology},
  number = {12},
  pmcid = {PMC3225950},
  pmid = {20980440}
}

@article{gottesmanSmallRNARegulators2004,
  title = {The {{Small RNA Regulators}} of {{Escherichia}} Coli: {{Roles}} and {{Mechanisms}}},
  shorttitle = {The {{Small RNA Regulators}} of {{Escherichia}} Coli},
  author = {Gottesman, Susan},
  year = {2004},
  month = sep,
  volume = {58},
  pages = {303--328},
  publisher = {{Annual Reviews}},
  issn = {0066-4227},
  doi = {10.1146/annurev.micro.58.030603.123841},
  abstract = {Small noncoding RNAs have been found in all organisms, primarily as regulators of translation and message stability. The most exhaustive searches have taken place in E. coli, resulting in identification of more than 50 small RNAs, or 1\%\textendash 2\% of the number of protein-coding genes. One large class of these small RNAs uses the RNA chaperone Hfq; members of this class act by pairing to target messenger RNAs. Among the members of this class are DsrA and RprA, which positively regulate rpoS translation, OxyS, which negatively regulates rpoS translation and fhlA translation, RyhB, which reapportions iron use in the cell by downregulating translation of many genes that encode Fe-containing proteins, and Spot 42, which changes the polarity of translation in the gal operon. The promoters of these small RNAs are tightly regulated, frequently as part of well-understood regulons. Lessons learned from the study of small RNAs in E. coli can be applied to finding these important regulators in other organisms.},
  file = {/home/jim/Zotero/storage/8IF6PNYZ/Gottesman - 2004 - The Small RNA Regulators of Escherichia coli Role.pdf;/home/jim/Zotero/storage/SSG2TTUU/annurev.micro.58.030603.html},
  journal = {Annual Review of Microbiology},
  number = {1}
}

@article{graingerTranscriptionFactorDistribution2007,
  title = {Transcription Factor Distribution in {{Escherichia}} Coli: Studies with {{FNR}} Protein},
  shorttitle = {Transcription Factor Distribution in {{Escherichia}} Coli},
  author = {Grainger, David C. and Aiba, Hirofumi and Hurd, Douglas and Browning, Douglas F. and Busby, Stephen J. W.},
  year = {2007},
  month = jan,
  volume = {35},
  pages = {269--278},
  issn = {0305-1048},
  doi = {10.1093/nar/gkl1023},
  abstract = {Using chromatin immunoprecipitation (ChIP) and high-density microarrays, we have measured the distribution of the global transcription regulator protein, FNR, across the entire Escherichia coli chromosome in exponentially growing cells. Sixty-three binding targets, each located at the 5{${'}$} end of a gene, were identified. Some targets are adjacent to poorly transcribed genes where FNR has little impact on transcription. In stationary phase, the distribution of FNR was largely unchanged. Control experiments showed that, like FNR, the distribution of the nucleoid-associated protein, IHF, is little altered when cells enter stationary phase, whilst RNA polymerase undergoes a complete redistribution.},
  file = {/home/jim/Zotero/storage/FZETUXTA/Grainger et al. - 2007 - Transcription factor distribution in Escherichia c.pdf},
  journal = {Nucleic Acids Research},
  number = {1},
  pmcid = {PMC1802558},
  pmid = {17164287}
}

@article{griesOnestepDNAMelting2010,
  title = {One-Step {{DNA}} Melting in the {{RNA}} Polymerase Cleft Opens the Initiation Bubble to Form an Unstable Open Complex},
  author = {Gries, Theodore J. and Kontur, Wayne S. and Capp, Michael W. and Saecker, Ruth M. and Record, M. Thomas},
  year = {2010},
  month = jun,
  volume = {107},
  pages = {10418--10423},
  issn = {0027-8424, 1091-6490},
  doi = {10.1073/pnas.1000967107},
  abstract = {Though opening of the start site (+1) region of promoter DNA is required for transcription by RNA polymerase (RNAP), surprisingly little is known about how and when this occurs in the mechanism. Early events at the {$\lambda$}PR promoter load this region of duplex DNA into the active site cleft of Escherichia coli RNAP, forming the closed, permanganate-unreactive intermediate I1. Conversion to the subsequent intermediate I2 overcomes a large enthalpic barrier. Is I2 open? Here we create a burst of I2 by rapidly destabilizing open complexes (RPo) with 1.1 M NaCl. Fast footprinting reveals that thymines at positions from -11 to +2 in I2 are permanganate-reactive, demonstrating that RNAP opens the entire initiation bubble in the cleft in a single step. Rates of decay of all observed thymine reactivities are the same as the I2 to I1 conversion rate determined by filter binding. In I2, permanganate reactivity of the +1 thymine on the template (t) strand is the same as the RPo control, whereas nontemplate (nt) thymines are significantly less reactive than in RPo. We propose that: (i) the +1(t) thymine is in the active site in I2; (ii) conversion of I2 to RPo repositions the nt strand in the cleft; and (iii) movements of the nt strand are coupled to the assembly and DNA binding of the downstream clamp and jaw that occurs after DNA opening and stabilizes RPo. We hypothesize that unstable open intermediates at the {$\lambda$}PR promoter resemble the unstable, transcriptionally competent open complexes formed at ribosomal promoters.},
  file = {/home/jim/Zotero/storage/VFZWCQ22/Gries et al. - 2010 - One-step DNA melting in the RNA polymerase cleft o.pdf;/home/jim/Zotero/storage/FTQGMUMR/10418.html},
  journal = {Proceedings of the National Academy of Sciences},
  keywords = {bottleneck step,burst experiment,protein nucleic acid interactions,transcription regulation},
  language = {en},
  number = {23},
  pmid = {20483995}
}

@article{haftRefSeqUpdateProkaryotic2018,
  title = {{{RefSeq}}: An Update on Prokaryotic Genome Annotation and Curation},
  shorttitle = {{{RefSeq}}},
  author = {Haft, Daniel H. and DiCuccio, Michael and Badretdin, Azat and Brover, Vyacheslav and Chetvernin, Vyacheslav and O'Neill, Kathleen and Li, Wenjun and Chitsaz, Farideh and Derbyshire, Myra K. and Gonzales, Noreen R. and Gwadz, Marc and Lu, Fu and Marchler, Gabriele H. and Song, James S. and Thanki, Narmada and Yamashita, Roxanne A. and Zheng, Chanjuan and {Thibaud-Nissen}, Fran{\c c}oise and Geer, Lewis Y. and {Marchler-Bauer}, Aron and Pruitt, Kim D.},
  year = {2018},
  month = jan,
  volume = {46},
  pages = {D851-D860},
  publisher = {{Oxford Academic}},
  issn = {0305-1048},
  doi = {10.1093/nar/gkx1068},
  abstract = {Abstract.  The Reference Sequence (RefSeq) project at the National Center for Biotechnology Information (NCBI) provides annotation for over 95 000 prokaryotic g},
  file = {/home/jim/Zotero/storage/JG7KJDEZ/Haft et al. - 2018 - RefSeq an update on prokaryotic genome annotation.pdf;/home/jim/Zotero/storage/HMN7W95Z/4588110.html},
  journal = {Nucleic Acids Research},
  language = {en},
  number = {D1}
}

@article{harrSearchAlgorithmPattern1983,
  title = {Search Algorithm for Pattern Match Analysis of Nuleic Add Sequences},
  author = {Harr, Robert and H{\"a}ggstr{\"o}m, Mikael and Gustafsson, Petter},
  year = {1983},
  month = may,
  volume = {11},
  pages = {2943--2957},
  issn = {0305-1048},
  doi = {10.1093/nar/11.9.2943},
  abstract = {Abstract.  A new type of search algorithm to find biological information inherited 1n nucleic acid sequences was developed. The algorithm 1s of pattern natch ty},
  file = {/home/jim/Zotero/storage/IUL4FTC8/1006534.html},
  journal = {Nucleic Acids Research},
  language = {en},
  number = {9}
}

@article{haugenRRNAPromoterRegulation2006,
  title = {{{rRNA Promoter Regulation}} by {{Nonoptimal Binding}} of {$\sigma$} {{Region}} 1.2: {{An Additional Recognition Element}} for {{RNA Polymerase}}},
  shorttitle = {{{rRNA Promoter Regulation}} by {{Nonoptimal Binding}} of {$\sigma$} {{Region}} 1.2},
  author = {Haugen, Shanil P. and Berkmen, Melanie B. and Ross, Wilma and Gaal, Tamas and Ward, Christopher and Gourse, Richard L.},
  year = {2006},
  month = jun,
  volume = {125},
  pages = {1069--1082},
  issn = {0092-8674},
  doi = {10.1016/j.cell.2006.04.034},
  abstract = {Regulation of transcription initiation is generally attributable to activator/repressor proteins that bind to specific DNA sequences. However, regulators can also achieve specificity by binding directly to RNA polymerase (RNAP) and exploiting the kinetic variation intrinsic to different RNAP-promoter complexes. We report here a previously unknown interaction with Escherichia coli RNAP that defines an additional recognition element in bacterial promoters. The strength of this sequence-specific interaction varies at different promoters and affects the lifetime of the complex with RNAP. Selection of rRNA promoter mutants forming long-lived complexes, kinetic analyses of duplex and bubble templates, dimethylsulfate footprinting, and zero-Angstrom crosslinking demonstrated that {$\sigma$} subunit region 1.2 directly contacts the nontemplate strand base two positions downstream of the -10 element (within the ``discriminator'' region). By making a nonoptimal {$\sigma$}1.2-discriminator interaction, rRNA promoters create the short-lived complex required for specific responses to the RNAP binding factors ppGpp and DksA, ultimately accounting for regulation of ribosome synthesis.},
  file = {/home/jim/Zotero/storage/PHE8QUHH/Haugen et al. - 2006 - rRNA Promoter Regulation by Nonoptimal Binding of .pdf;/home/jim/Zotero/storage/U8PCN7KJ/S0092867406005836.html},
  journal = {Cell},
  language = {en},
  number = {6}
}

@article{hendersonMechanismTranscriptionInitiation2017,
  title = {Mechanism of Transcription Initiation and Promoter Escape by {{E}}. Coli {{RNA}} Polymerase},
  author = {Henderson, Kate L. and Felth, Lindsey C. and Molzahn, Cristen M. and Shkel, Irina and Wang, Si and Chhabra, Munish and Ruff, Emily F. and Bieter, Lauren and Kraft, Joseph E. and Record, M. Thomas},
  year = {2017},
  month = apr,
  volume = {114},
  pages = {E3032-E3040},
  issn = {0027-8424, 1091-6490},
  doi = {10.1073/pnas.1618675114},
  abstract = {To investigate roles of the discriminator and open complex (OC) lifetime in transcription initiation by Escherichia coli RNA polymerase (RNAP; {$\alpha$}2{$\beta\beta$}'{$\omega\sigma$}70), we compare productive and abortive initiation rates, short RNA distributions, and OC lifetime for the {$\lambda$}PR and T7A1 promoters and variants with exchanged discriminators, all with the same transcribed region. The discriminator determines the OC lifetime of these promoters. Permanganate reactivity of thymines reveals that strand backbones in open regions of long-lived {$\lambda$}PR-discriminator OCs are much more tightly held than for shorter-lived T7A1-discriminator OCs. Initiation from these OCs exhibits two kinetic phases and at least two subpopulations of ternary complexes. Long RNA synthesis (constrained to be single round) occurs only in the initial phase ({$<$}10 s), at similar rates for all promoters. Less than half of OCs synthesize a full-length RNA; the majority stall after synthesizing a short RNA. Most abortive cycling occurs in the slower phase ({$>$}10 s), when stalled complexes release their short RNA and make another without escaping. In both kinetic phases, significant amounts of 8-nt and 10-nt transcripts are produced by longer-lived, {$\lambda$}PR-discriminator OCs, whereas no RNA longer than 7 nt is produced by shorter-lived T7A1-discriminator OCs. These observations and the lack of abortive RNA in initiation from short-lived ribosomal promoter OCs are well described by a quantitative model in which {$\sim$}1.0 kcal/mol of scrunching free energy is generated per translocation step of RNA synthesis to overcome OC stability and drive escape. The different length-distributions of abortive RNAs released from OCs with different lifetimes likely play regulatory roles.},
  copyright = {\textcopyright{}  . http://www.pnas.org/site/misc/userlicense.xhtml},
  file = {/home/jim/Zotero/storage/PJPQ2FJB/Henderson et al. - 2017 - Mechanism of transcription initiation and promoter.pdf;/home/jim/Zotero/storage/UZ5W2YCF/E3032.html},
  journal = {Proceedings of the National Academy of Sciences},
  keywords = {abortive RNA,hybrid length,open complex lifetime,RNA polymerase,transcription initiation},
  language = {en},
  number = {15},
  pmid = {28348246}
}

@article{hochreiterLongShortTermMemory1997,
  title = {Long {{Short}}-{{Term Memory}}},
  author = {Hochreiter, Sepp and Schmidhuber, J{\"u}rgen},
  year = {1997},
  month = nov,
  volume = {9},
  pages = {1735--1780},
  publisher = {{MIT Press}},
  issn = {0899-7667},
  doi = {10.1162/neco.1997.9.8.1735},
  abstract = {Learning to store information over extended time intervals by recurrent backpropagation takes a very long time, mostly because of insufficient, decaying error backflow. We briefly review Hochreiter's (1991) analysis of this problem, then address it by introducing a novel, efficient, gradient based method called long short-term memory (LSTM). Truncating the gradient where this does not do harm, LSTM can learn to bridge minimal time lags in excess of 1000 discrete-time steps by enforcing constant error flow through constant error carousels within special units. Multiplicative gate units learn to open and close access to the constant error flow. LSTM is local in space and time; its computational complexity per time step and weight is O. 1. Our experiments with artificial data involve local, distributed, real-valued, and noisy pattern representations. In comparisons with real-time recurrent learning, back propagation through time, recurrent cascade correlation, Elman nets, and neural sequence chunking, LSTM leads to many more successful runs, and learns much faster. LSTM also solves complex, artificial long-time-lag tasks that have never been solved by previous recurrent network algorithms.},
  file = {/home/jim/Zotero/storage/DGAM4NBJ/neco.1997.9.8.html},
  journal = {Neural Computation},
  number = {8}
}

@article{ishidaParticipationRegulatorAscG2009,
  title = {Participation of {{Regulator AscG}} of the {$\beta$}-{{Glucoside Utilization Operon}} in {{Regulation}} of the {{Propionate Catabolism Operon}}},
  author = {Ishida, Yuji and Kori, Ayako and Ishihama, Akira},
  year = {2009},
  month = oct,
  volume = {191},
  pages = {6136--6144},
  publisher = {{American Society for Microbiology Journals}},
  issn = {0021-9193, 1098-5530},
  doi = {10.1128/JB.00663-09},
  abstract = {The asc operon of Escherichia coli is one of the cryptic genetic systems for {$\beta$}-d-galactoside utilization as a carbon source. The ascFB genes for {$\beta$}-d-galactoside transport and catabolism are repressed by the AscG regulator. After genomic SELEX screening, AscG was found to recognize and bind the consensus palindromic sequence TGAAACC-GGTTTCA. AscG binding was detected at two sites upstream of the ascFB promoter and at three sites upstream of the prpBC operon for propionate catabolism. In an ascG-disrupted mutant, transcription of ascFB was enhanced, in agreement with the repressor model of AscG. This repression was indicated to be due to interference of binding of cyclic AMP-CRP to the CRP box, which overlaps with the AscG-binding site 1, as well as binding of RNA polymerase to the promoter. Under conditions of steady-state E. coli growth in a rich medium, the intracellular level of AscG stayed constant at a level supposedly leading to tight repression of the ascFB operon. The level of prpR, encoding the activator of prpBCDE, was also increased in the absence of AscG, indicating the involvement of AscG in repression of prpR. Taken together, these data suggest a metabolic link through interplay between the asc and prp operons.},
  chapter = {GENE REGULATION},
  copyright = {Copyright \textcopyright{} 2009 American Society for Microbiology},
  file = {/home/jim/Zotero/storage/DAGUTNSQ/Ishida et al. - 2009 - Participation of Regulator AscG of the β-Glucoside.pdf;/home/jim/Zotero/storage/THPV625Y/6136.html},
  journal = {Journal of Bacteriology},
  language = {en},
  number = {19},
  pmid = {19633077}
}

@article{juFulllengthRNAProfiling2019a,
  title = {Full-Length {{RNA}} Profiling Reveals Pervasive Bidirectional Transcription Terminators in Bacteria},
  author = {Ju, Xiangwu and Li, Dayi and Liu, Shixin},
  year = {2019},
  month = nov,
  volume = {4},
  pages = {1907--1918},
  issn = {2058-5276},
  doi = {10.1038/s41564-019-0500-z},
  abstract = {A sequencing method that enables simultaneous determination of both 5{${'}$} and 3{${'}$} ends of cellular transcripts, SEnd-seq, reveals a more complex picture of transcription in E. coli, including the existence of multiple overlapping bidirectional terminators that regulate the efficiency of transcription termination.},
  copyright = {2019 The Author(s), under exclusive licence to Springer Nature Limited},
  file = {/home/jim/Zotero/storage/LXEAWEK5/s41564-019-0500-z.html},
  journal = {Nature Microbiology},
  language = {en},
  number = {11}
}

@article{kanhereNovelMethodProkaryotic2005,
  title = {A Novel Method for Prokaryotic Promoter Prediction Based on {{DNA}} Stability},
  author = {Kanhere, Aditi and Bansal, Manju},
  year = {2005},
  month = jan,
  volume = {6},
  pages = {1},
  issn = {1471-2105},
  doi = {10.1186/1471-2105-6-1},
  abstract = {In the post-genomic era, correct gene prediction has become one of the biggest challenges in genome annotation. Improved promoter prediction methods can be one step towards developing more reliable ab initio gene prediction methods. This work presents a novel prokaryotic promoter prediction method based on DNA stability.},
  file = {/home/jim/Zotero/storage/D87NW2R8/Kanhere and Bansal - 2005 - A novel method for prokaryotic promoter prediction.pdf;/home/jim/Zotero/storage/V9KDP3K6/1471-2105-6-1.html},
  journal = {BMC Bioinformatics},
  number = {1}
}

@article{kingmaAdamMethodStochastic2017,
  title = {Adam: {{A Method}} for {{Stochastic Optimization}}},
  shorttitle = {Adam},
  author = {Kingma, Diederik P. and Ba, Jimmy},
  year = {2017},
  month = jan,
  volume = {NA},
  abstract = {We introduce Adam, an algorithm for first-order gradient-based optimization of stochastic objective functions, based on adaptive estimates of lower-order moments. The method is straightforward to implement, is computationally efficient, has little memory requirements, is invariant to diagonal rescaling of the gradients, and is well suited for problems that are large in terms of data and/or parameters. The method is also appropriate for non-stationary objectives and problems with very noisy and/or sparse gradients. The hyper-parameters have intuitive interpretations and typically require little tuning. Some connections to related algorithms, on which Adam was inspired, are discussed. We also analyze the theoretical convergence properties of the algorithm and provide a regret bound on the convergence rate that is comparable to the best known results under the online convex optimization framework. Empirical results demonstrate that Adam works well in practice and compares favorably to other stochastic optimization methods. Finally, we discuss AdaMax, a variant of Adam based on the infinity norm.},
  archivePrefix = {arXiv},
  eprint = {1412.6980},
  eprinttype = {arxiv},
  file = {/home/jim/Zotero/storage/FRPDFMD4/Kingma and Ba - 2017 - Adam A Method for Stochastic Optimization.pdf;/home/jim/Zotero/storage/X89DZ3JJ/1412.html},
  journal = {arXiv:1412.6980 [cs]},
  keywords = {Computer Science - Machine Learning},
  primaryClass = {cs}
}

@article{kroghHiddenMarkovModel1994,
  title = {A Hidden {{Markov}} Model That Finds Genes in {{E}}.Coli {{DNA}}},
  author = {Krogh, Anders and Mian, I. Saira and Haussler, David},
  year = {1994},
  month = nov,
  volume = {22},
  pages = {4768--4778},
  issn = {0305-1048},
  doi = {10.1093/nar/22.22.4768},
  abstract = {Abstract.   A hidden Markov model (HMM) has been developed to find protein coding genes in E.coli DNA using E.coli genome DNA sequence from the EcoSeq6 database},
  file = {/home/jim/Zotero/storage/N34R2TS5/2400333.html},
  journal = {Nucleic Acids Research},
  language = {en},
  number = {22}
}

@article{langmeadUltrafastMemoryefficientAlignment2009,
  title = {Ultrafast and Memory-Efficient Alignment of Short {{DNA}} Sequences to the Human Genome},
  author = {Langmead, Ben and Trapnell, Cole and Pop, Mihai and Salzberg, Steven L.},
  year = {2009},
  month = mar,
  volume = {10},
  pages = {R25},
  issn = {1474-760X},
  doi = {10.1186/gb-2009-10-3-r25},
  abstract = {Bowtie is an ultrafast, memory-efficient alignment program for aligning short DNA sequence reads to large genomes. For the human genome, Burrows-Wheeler indexing allows Bowtie to align more than 25 million reads per CPU hour with a memory footprint of approximately 1.3 gigabytes. Bowtie extends previous Burrows-Wheeler techniques with a novel quality-aware backtracking algorithm that permits mismatches. Multiple processor cores can be used simultaneously to achieve even greater alignment speeds. Bowtie is open source http://bowtie.cbcb.umd.edu.},
  file = {/home/jim/Zotero/storage/WPA7LIVR/Langmead et al. - 2009 - Ultrafast and memory-efficient alignment of short .pdf;/home/jim/Zotero/storage/IBEWTAA4/gb-2009-10-3-r25.html},
  journal = {Genome Biology},
  number = {3}
}

@article{lawrenceExpectationMaximizationEM1990,
  title = {An Expectation Maximization ({{EM}}) Algorithm for the Identification and Characterization of Common Sites in Unaligned Biopolymer Sequences},
  author = {Lawrence, Charles E. and Reilly, Andrew A.},
  year = {1990},
  volume = {7},
  pages = {41--51},
  issn = {0887-3585, 1097-0134},
  doi = {10.1002/prot.340070105},
  journal = {Proteins: Structure, Function, and Genetics},
  language = {en},
  number = {1}
}

@article{lefevrePatternRecognitionDNA1993,
  title = {Pattern Recognition in {{DNA}} Sequences and Its Application to Consensus Foot-Printing},
  author = {Lef{\`e}vre, Christophe and Ikeda, Joh-E.},
  year = {1993},
  month = jun,
  volume = {9},
  pages = {349--354},
  issn = {1367-4803},
  doi = {10.1093/bioinformatics/9.3.349},
  abstract = {Abstract.  We consider the problem of comparing several nucleic acid sequences to identify words occurring imperfectly (patterns with no gap) with unusual frequ},
  file = {/home/jim/Zotero/storage/REKRHF89/225342.html},
  journal = {Bioinformatics},
  language = {en},
  number = {3}
}

@article{linIdentifyingSigma70Promoters2018,
  title = {Identifying Sigma70 Promoters with Novel Pseudo Nucleotide Composition},
  author = {Lin, H. and Liang, Z. and Tang, H. and Chen, W.},
  year = {2018},
  pages = {1--1},
  issn = {1545-5963},
  doi = {10.1109/TCBB.2017.2666141},
  abstract = {Promoters are DNA regulatory elements located directly upstream or at the 5' end of the transcription initiation site (TSS), which are in charge of gene transcription initiation. With the completion of a large number of microorganism genomics, it is urgent to predict promoters accurately in bacteria by using computational method. In this work, a sequence-based predictor named ``iPro70-PseZNC'' was designed for identifying sigma70 promoters in prokaryote. In the predictor, the samples of DNA sequences are formulated by a novel pseudo nucleotide composition, called PseZNC, into which the multi-window Z-curve composition and six local DNA structural properties are incorporated. In the 5-fold cross-validation, the area under the curve of receiver operating characteristic of 0.909 was obtained on our benchmark dataset, indicating that the proposed predictor is promising and will provide important guide in this area. Further studies showed that the performance of PseZNC is better than it of multi-window Z-curve composition. For the sake of convenience for researchers, a user-friendly online service was established and can be freely accessible at http://lin.uestc.edu.cn/server/iPro70-PseZNC. The PseZNC approach can be also extended to other DNA-related problems},
  file = {/home/jim/Zotero/storage/Z2EM6QIV/Lin et al. - 2018 - Identifying sigma70 promoters with novel pseudo nu.pdf;/home/jim/Zotero/storage/TAZRSU9K/7847385.html},
  journal = {IEEE/ACM Transactions on Computational Biology and Bioinformatics},
  keywords = {Bioinformatics,Correlation,DNA,Feature extraction,Genomics,local DNA structural property,Microorganisms,multi-window Z-curve,prokaryote,sigma70 promoter,Support vector machines}
}

@article{liuIPromoter2LTwolayerPredictor2018,
  title = {{{iPromoter}}-{{2L}}: A Two-Layer Predictor for Identifying Promoters and Their Types by Multi-Window-Based {{PseKNC}}},
  shorttitle = {{{iPromoter}}-{{2L}}},
  author = {Liu, Bin and Yang, Fan and Huang, De-Shuang and Chou, Kuo-Chen},
  year = {2018},
  month = jan,
  volume = {34},
  pages = {33--40},
  issn = {1367-4803},
  doi = {10.1093/bioinformatics/btx579},
  abstract = {AbstractMotivation.  Being responsible for initiating transaction of a particular gene in genome, promoter is a short region of DNA. Promoters have various type},
  file = {/home/jim/Zotero/storage/EIHMI99B/Liu et al. - 2018 - iPromoter-2L a two-layer predictor for identifyin.pdf;/home/jim/Zotero/storage/GN8PGYXR/4158035.html},
  journal = {Bioinformatics},
  language = {en},
  number = {1}
}

@article{lozinskiEffectSequencedependentStructure1989,
  title = {Effect of the Sequence-Dependent Structure of the 17 Bp {{AT}} Spacer on the Strength of Consensus-like {{{\emph{E}}}}{\emph{.Coli}} Promoters {\emph{in Vivo}}},
  author = {{\L}ozinski, Tomasz and Markiewicz, Wojciech T. and Wyrzykiewicz, Tadeusz K. and Wierzchowski, Kazimierz L.},
  year = {1989},
  volume = {17},
  pages = {3855--3863},
  issn = {0305-1048, 1362-4962},
  doi = {10.1093/nar/17.10.3855},
  journal = {Nucleic Acids Research},
  language = {en},
  number = {10}
}

@article{maatenVisualizingDataUsing2008,
  title = {Visualizing {{Data}} Using T-{{SNE}}},
  author = {van der Maaten, Laurens and Hinton, Geoffrey},
  year = {2008},
  volume = {9},
  pages = {2579--2605},
  issn = {ISSN 1533-7928},
  file = {/home/jim/Zotero/storage/TJDXU78V/Maaten and Hinton - 2008 - Visualizing Data using t-SNE.pdf;/home/jim/Zotero/storage/SH2Y6X2X/vandermaaten08a.html},
  journal = {Journal of Machine Learning Research},
  number = {Nov}
}

@article{madanbabuEvolutionaryDynamicsProkaryotic2006,
  title = {Evolutionary {{Dynamics}} of {{Prokaryotic Transcriptional Regulatory Networks}}},
  author = {Madan Babu, M. and Teichmann, Sarah A. and Aravind, L.},
  year = {2006},
  month = apr,
  volume = {358},
  pages = {614--633},
  issn = {0022-2836},
  doi = {10.1016/j.jmb.2006.02.019},
  abstract = {The structure of complex transcriptional regulatory networks has been studied extensively in certain model organisms. However, the evolutionary dynamics of these networks across organisms, which would reveal important principles of adaptive regulatory changes, are poorly understood. We use the known transcriptional regulatory network of Escherichia coli to analyse the conservation patterns of this network across 175 prokaryotic genomes, and predict components of the regulatory networks for these organisms. We observe that transcription factors are typically less conserved than their target genes and evolve independently of them, with different organisms evolving distinct repertoires of transcription factors responding to specific signals. We show that prokaryotic transcriptional regulatory networks have evolved principally through widespread tinkering of transcriptional interactions at the local level by embedding orthologous genes in different types of regulatory motifs. Different transcription factors have emerged independently as dominant regulatory hubs in various organisms, suggesting that they have convergently acquired similar network structures approximating a scale-free topology. We note that organisms with similar lifestyles across a wide phylogenetic range tend to conserve equivalent interactions and network motifs. Thus, organism-specific optimal network designs appear to have evolved due to selection for specific transcription factors and transcriptional interactions, allowing responses to prevalent environmental stimuli. The methods for biological network analysis introduced here can be applied generally to study other networks, and these predictions can be used to guide specific experiments.},
  file = {/home/jim/Zotero/storage/EXB4RBB4/Madan Babu et al. - 2006 - Evolutionary Dynamics of Prokaryotic Transcription.pdf;/home/jim/Zotero/storage/MZGXJQXQ/S002228360600204X.html},
  journal = {Journal of Molecular Biology},
  keywords = {evolution,network,network motif,regulation,transcriptional regulatory network},
  number = {2}
}

@article{madanbabuEvolutionTranscriptionFactors2003,
  title = {Evolution of Transcription Factors and the Gene Regulatory Network in {{Escherichia}} Coli},
  author = {Madan Babu, M. and Teichmann, Sarah A.},
  year = {2003},
  month = feb,
  volume = {31},
  pages = {1234--1244},
  publisher = {{Oxford Academic}},
  issn = {0305-1048},
  doi = {10.1093/nar/gkg210},
  abstract = {Abstract.   The most detailed information presently available for an organism's transcriptional regulation network is that for the prokaryote Escherichia coli.},
  file = {/home/jim/Zotero/storage/9W7WDIKH/Madan Babu and Teichmann - 2003 - Evolution of transcription factors and the gene re.pdf;/home/jim/Zotero/storage/CRXBVICS/2375876.html},
  journal = {Nucleic Acids Research},
  language = {en},
  number = {4}
}

@article{mccullenMechanismPositiveRegulation2010,
  title = {Mechanism of {{Positive Regulation}} by {{DsrA}} and {{RprA Small Noncoding RNAs}}: {{Pairing Increases Translation}} and {{Protects rpoS mRNA}} from {{Degradation}}},
  shorttitle = {Mechanism of {{Positive Regulation}} by {{DsrA}} and {{RprA Small Noncoding RNAs}}},
  author = {McCullen, Colleen A. and Benhammou, Jihane N. and Majdalani, Nadim and Gottesman, Susan},
  year = {2010},
  month = nov,
  volume = {192},
  pages = {5559--5571},
  publisher = {{American Society for Microbiology Journals}},
  issn = {0021-9193, 1098-5530},
  doi = {10.1128/JB.00464-10},
  abstract = {Small noncoding RNAs (sRNAs) regulate gene expression in Escherichia coli by base pairing with mRNAs and modulating translation and mRNA stability. The sRNAs DsrA and RprA stimulate the translation of the stress response transcription factor RpoS by base pairing with the 5{${'}$} untranslated region of the rpoS mRNA. In the present study, we found that the rpoS mRNA was unstable in the absence of DsrA and RprA and that expression of these sRNAs increased both the accumulation and the half-life of the rpoS mRNA. Mutations in dsrA, rprA, or rpoS that disrupt the predicted pairing sequences and reduce translation of RpoS also destabilize the rpoS mRNA. We found that the rpoS mRNA accumulates in an RNase E mutant strain in the absence of sRNA expression and, therefore, is degraded by an RNase E-mediated mechanism. DsrA expression is required, however, for maximal translation even when rpoS mRNA is abundant. This suggests that DsrA protects rpoS mRNA from degradation by RNase E and that DsrA has a further activity in stimulating RpoS protein synthesis. rpoS mRNA is subject to degradation by an additional pathway, mediated by RNase III, which, in contrast to the RNase E-mediated pathway, occurs in the presence and absence of DsrA or RprA. rpoS mRNA and RpoS protein levels are increased in an RNase III mutant strain with or without the sRNAs, suggesting that the role of RNase III in this context is to reduce the translation of RpoS even when the sRNAs are acting to stimulate translation.},
  chapter = {GENE REGULATION},
  copyright = {American Society for Microbiology},
  file = {/home/jim/Zotero/storage/C6TQPGMF/McCullen et al. - 2010 - Mechanism of Positive Regulation by DsrA and RprA .pdf;/home/jim/Zotero/storage/YFMUSXUR/5559.html},
  journal = {Journal of Bacteriology},
  language = {en},
  number = {21},
  pmid = {20802038}
}

@article{milonRealtimeAssemblyLandscape2012,
  title = {Real-Time Assembly Landscape of Bacterial {{30S}} Translation Initiation Complex},
  author = {Mil{\'o}n, Pohl and Maracci, Cristina and Filonava, Liudmila and Gualerzi, Claudio O. and Rodnina, Marina V.},
  year = {2012},
  month = jun,
  volume = {19},
  pages = {609--615},
  publisher = {{Nature Publishing Group}},
  issn = {1545-9985},
  doi = {10.1038/nsmb.2285},
  abstract = {Translation initiation proceeds in several steps, and one of the early events involves the binding of three initiation factors, mRNA and initiator tRNA to the 30S ribosomal subunit, which is known as the 30S pre-initiation complex (PIC) assembly. Systematic FRET studies now uncover the kinetically favored assembly pathway of the 30S PIC.},
  copyright = {2012 Nature Publishing Group, a division of Macmillan Publishers Limited. All Rights Reserved.},
  file = {/home/jim/Zotero/storage/67LAUWDP/Milón et al. - 2012 - Real-time assembly landscape of bacterial 30S tran.pdf;/home/jim/Zotero/storage/6W929HJM/nsmb.html},
  journal = {Nature Structural \& Molecular Biology},
  language = {en},
  number = {6}
}

@article{mizunoUniqueMechanismRegulating1984,
  title = {A Unique Mechanism Regulating Gene Expression: Translational Inhibition by a Complementary {{RNA}} Transcript ({{micRNA}})},
  shorttitle = {A Unique Mechanism Regulating Gene Expression},
  author = {Mizuno, T. and Chou, M. Y. and Inouye, M.},
  year = {1984},
  month = apr,
  volume = {81},
  pages = {1966--1970},
  publisher = {{National Academy of Sciences}},
  issn = {0027-8424, 1091-6490},
  doi = {10.1073/pnas.81.7.1966},
  abstract = {The expression of the genes for the major outer membrane proteins OmpF and OmpC are osmoregulated. The ompC locus was found to be transcribed bidirectionally under conditions of high osmolarity and a 174-base transcript encoded upstream of ompC was found to inhibit the OmpF production and to substantially reduce the amount of the ompF mRNA. This RNA [mRNA-interfering complementary RNA (micRNA)] has a long sequence that is complementary to the 5' end region of the ompF mRNA. We propose that the micRNA inhibits the translation of the ompF mRNA by hybridizing with it. This RNA interaction may cause premature termination of the transcription of the ompF gene or destabilization of the ompF mRNA or both.},
  chapter = {Research Article},
  file = {/home/jim/Zotero/storage/E3P3SB9C/Mizuno et al. - 1984 - A unique mechanism regulating gene expression tra.pdf;/home/jim/Zotero/storage/JZUM4T2R/1966.html},
  journal = {Proceedings of the National Academy of Sciences},
  language = {en},
  number = {7},
  pmid = {6201848}
}

@misc{MolecularBiologyCell,
  title = {Molecular {{Biology}} of the {{Cell}} ({{MBoC}})},
  file = {/home/jim/Zotero/storage/LJXMLEHC/www.molbiolcell.org.html},
  howpublished = {https://www.molbiolcell.org/}
}

@article{nesterovMethodSolvingConvex1983,
  title = {A Method for Solving the Convex Programming Problem with Convergence Rate {{O}}(1/K\^2)},
  author = {Nesterov, Yuri},
  year = {1983},
  volume = {269},
  pages = {543--547},
  file = {/home/jim/Zotero/storage/IUWUR93M/10029946121.html},
  journal = {Dokl. Akad. Nauk SSSR}
}

@article{nierhausAssemblyProkaryoticRibosomes1991,
  title = {The Assembly of Prokaryotic Ribosomes},
  author = {Nierhaus, K. H.},
  year = {1991},
  month = jun,
  volume = {73},
  pages = {739--755},
  issn = {0300-9084},
  doi = {10.1016/0300-9084(91)90054-5},
  abstract = {The targets of in vivo studies of the ribosomal assembly process are mainly the events of rRNA processing, whereas in vitro studies (total reconstitution) focus on principls of the assembly process such as assembly-initiation proteins, rate-limiting steps and a detailed sequence of assembly reactions (asseembly map). The success of in vitro analyses is particularly remarkable in view of ionic and temperature requirements of the total reconstitution which differ significantly from the in vivo conditions. Features of the in vivo assembly are surveyed, however, the focal point is a description of experimental strategies and results concerning the in vitro assembly of ribosomes.},
  file = {/home/jim/Zotero/storage/MXLXBD3E/0300908491900545.html},
  journal = {Biochimie},
  keywords = {assembly gradient,ribosomal assembly,ribosomal reconstitution},
  language = {en},
  number = {6}
}

@article{nikamSeq2FeatureComprehensiveWebbased2019,
  title = {{{Seq2Feature}}: A Comprehensive Web-Based Feature Extraction Tool},
  shorttitle = {{{Seq2Feature}}},
  author = {Nikam, Rahul and Gromiha, M. Michael},
  year = {2019},
  month = nov,
  volume = {35},
  pages = {4797--4799},
  issn = {1367-4803},
  doi = {10.1093/bioinformatics/btz432},
  abstract = {AbstractMotivation.  Machine learning techniques require various descriptors from protein and nucleic acid sequences to understand/predict their structure and f},
  file = {/home/jim/Zotero/storage/3PD53DMF/Nikam and Gromiha - 2019 - Seq2Feature a comprehensive web-based feature ext.pdf;/home/jim/Zotero/storage/MK3D8TI4/5499130.html},
  journal = {Bioinformatics},
  language = {en},
  number = {22}
}

@article{oehlerThreeOperatorsLac1990,
  title = {The Three Operators of the Lac Operon Cooperate in Repression.},
  author = {Oehler, S and Eismann, E R and Kr{\"a}mer, H and {M{\"u}ller-Hill}, B},
  year = {1990},
  month = apr,
  volume = {9},
  pages = {973--979},
  issn = {0261-4189},
  abstract = {We tested the effect of systematic destruction of all three lac operators of the chromosomal lac operon of Escherichia coli on repression by Lac repressor. Absence of just one 'pseudo-operator' O2 or O3 decreases repression by wild-type tetrameric Lac repressor approximately 2- to 3-fold; absence of both 'pseudo-operators' decreases repression greater than 50-fold. O1 alone represses under these conditions only approximately 20-fold. Dimeric active Lac repressor (iadi) represses the wild-type lac operon to about the same low extent. This indicates that cooperative interaction between lac operators is due to DNA loop formation mediated by tetrameric Lac repressor. Under conditions where loop formation is impossible, occupation of O3 but not of O2 may lead to weak repression. This suggests that under these conditions CAP activation may be inhibited and that stopping transcription at O2 does not significantly contribute to repression.},
  file = {/home/jim/Zotero/storage/LY2UHHTK/Oehler et al. - 1990 - The three operators of the lac operon cooperate in.pdf},
  journal = {The EMBO Journal},
  number = {4},
  pmcid = {PMC551766},
  pmid = {2182324}
}

@article{pagetBacterialSigmaFactors2015,
  title = {Bacterial {{Sigma Factors}} and {{Anti}}-{{Sigma Factors}}: {{Structure}}, {{Function}} and {{Distribution}}},
  shorttitle = {Bacterial {{Sigma Factors}} and {{Anti}}-{{Sigma Factors}}},
  author = {Paget, Mark S.},
  year = {2015},
  month = sep,
  volume = {5},
  pages = {1245--1265},
  publisher = {{Multidisciplinary Digital Publishing Institute}},
  doi = {10.3390/biom5031245},
  abstract = {Sigma factors are multi-domain subunits of bacterial RNA polymerase (RNAP) that play critical roles in transcription initiation, including the recognition and opening of promoters as well as the initial steps in RNA synthesis. This review focuses on the structure and function of the major sigma-70 class that includes the housekeeping sigma factor (Group 1) that directs the bulk of transcription during active growth, and structurally-related alternative sigma factors (Groups 2\textendash 4) that control a wide variety of adaptive responses such as morphological development and the management of stress. A recurring theme in sigma factor control is their sequestration by anti-sigma factors that occlude their RNAP-binding determinants. Sigma factors are then released through a wide variety of mechanisms, often involving branched signal transduction pathways that allow the integration of distinct signals. Three major strategies for sigma release are discussed: regulated proteolysis, partner-switching, and direct sensing by the anti-sigma factor.},
  copyright = {http://creativecommons.org/licenses/by/3.0/},
  file = {/home/jim/Zotero/storage/K95X3Y9G/Paget - 2015 - Bacterial Sigma Factors and Anti-Sigma Factors St.pdf;/home/jim/Zotero/storage/8RULVLX3/1245.html},
  journal = {Biomolecules},
  keywords = {anti-sigma,extracytoplasmic,partner-switching,RIP,RNA polymerase,sigma,signal transduction,stress,transcription},
  language = {en},
  number = {3}
}

@article{parkBacterialResponseRegulator2013,
  title = {The {{Bacterial Response Regulator ArcA Uses}} a {{Diverse Binding Site Architecture}} to {{Regulate Carbon Oxidation Globally}}},
  author = {Park, Dan M. and Akhtar, Md. Sohail and Ansari, Aseem Z. and Landick, Robert and Kiley, Patricia J.},
  year = {2013},
  month = oct,
  volume = {9},
  issn = {1553-7390},
  doi = {10.1371/journal.pgen.1003839},
  abstract = {Despite the importance of maintaining redox homeostasis for cellular viability, how cells control redox balance globally is poorly understood. Here we provide new mechanistic insight into how the balance between reduced and oxidized electron carriers is regulated at the level of gene expression by mapping the regulon of the response regulator ArcA from Escherichia coli, which responds to the quinone/quinol redox couple via its membrane-bound sensor kinase, ArcB. Our genome-wide analysis reveals that ArcA reprograms metabolism under anaerobic conditions such that carbon oxidation pathways that recycle redox carriers via respiration are transcriptionally repressed by ArcA. We propose that this strategy favors use of catabolic pathways that recycle redox carriers via fermentation akin to lactate production in mammalian cells. Unexpectedly, bioinformatic analysis of the sequences bound by ArcA in ChIP-seq revealed that most ArcA binding sites contain additional direct repeat elements beyond the two required for binding an ArcA dimer. DNase I footprinting assays suggest that non-canonical arrangements of cis-regulatory modules dictate both the length and concentration-sensitive occupancy of DNA sites. We propose that this plasticity in ArcA binding site architecture provides both an efficient means of encoding binding sites for ArcA, {$\sigma$}70-RNAP and perhaps other transcription factors within the same narrow sequence space and an effective mechanism for global control of carbon metabolism to maintain redox homeostasis., The cofactor NAD+ plays a central role in energy conservation pathways, shuttling electrons from the oxidation of growth substrates to respiratory or fermentative pathways. To sustain catabolism and cellular ATP demand, an appropriate balance between the reduced and oxidized forms of NAD+ must be maintained. Our genome-scale analysis of the transcription factor ArcA provides insight into how this process is transcriptionally regulated in E. coli in the absence of O2. We found that ArcA mediates a previously unrealized comprehensive transcriptional repression of genes encoding proteins associated with oxidation of non-fermentable carbon sources. Through the repression of these pathways, oxidized NAD+ is effectively preserved for fermentation pathways, facilitating energy conservation and preserving a balance between the oxidized and reduced forms of NAD+ in the absence of aerobic respiration. In addition, we found that the majority of ArcA binding sites contain additional sequence elements beyond that required for binding of an ArcA dimer, providing novel insight into how ArcA and other members of the largest class of two component system-response regulators (OmpR/PhoB family) may achieve global regulation of gene expression.},
  file = {/home/jim/Zotero/storage/65ZP7IZT/Park et al. - 2013 - The Bacterial Response Regulator ArcA Uses a Diver.pdf},
  journal = {PLoS Genetics},
  number = {10},
  pmcid = {PMC3798270},
  pmid = {24146625}
}

@article{perkinsStrandSpecificRNASeq2009,
  title = {A {{Strand}}-{{Specific RNA}}\textendash{{Seq Analysis}} of the {{Transcriptome}} of the {{Typhoid Bacillus Salmonella Typhi}}},
  author = {Perkins, Timothy T. and Kingsley, Robert A. and Fookes, Maria C. and Gardner, Paul P. and James, Keith D. and Yu, Lu and Assefa, Samuel A. and He, Miao and Croucher, Nicholas J. and Pickard, Derek J. and Maskell, Duncan J. and Parkhill, Julian and Choudhary, Jyoti and Thomson, Nicholas R. and Dougan, Gordon},
  year = {2009},
  month = jul,
  volume = {5},
  issn = {1553-7390},
  doi = {10.1371/journal.pgen.1000569},
  abstract = {High-density, strand-specific cDNA sequencing (ssRNA\textendash seq) was used to analyze the transcriptome of Salmonella enterica serovar Typhi (S. Typhi). By mapping sequence data to the entire S. Typhi genome, we analyzed the transcriptome in a strand-specific manner and further defined transcribed regions encoded within prophages, pseudogenes, previously un-annotated, and 3{${'}$}- or 5{${'}$}-untranslated regions (UTR). An additional 40 novel candidate non-coding RNAs were identified beyond those previously annotated. Proteomic analysis was combined with transcriptome data to confirm and refine the annotation of a number of hpothetical genes. ssRNA\textendash seq was also combined with microarray and proteome analysis to further define the S. Typhi OmpR regulon and identify novel OmpR regulated transcripts. Thus, ssRNA\textendash seq provides a novel and powerful approach to the characterization of the bacterial transcriptome., We have applied a novel, strand-specific variation of RNA\textendash seq (ssRNA\textendash seq) to an analysis of the prokaryotic enteric pathogen Salmonella enterica serovar Typhi, the causative agent of Typhoid fever. Strand-specific data facilitated a high-resolution analysis of RNA transcription at a whole genome level with base-pair resolution. Using this technique, we were able to resolve overlapping transcripts of many genes, identify novel small RNAs, improve the accuracy of annotation, verify operon structure, and identify both transcriptionally active and inactive regions. We have compared the ssRNA\textendash seq approach to standard RT\textendash PCR and microarrays, validating the data. ssRNA\textendash seq was used to redefine the OmpR operon that contributes to the pathogenicity of Typhi, identifying several novel OmpR regulated genes and operons. Finally, we have linked the ssRNA\textendash seq data to the proteome and have provided simple open-access informatics tools to simplify interrogation of the data.},
  file = {/home/jim/Zotero/storage/IKBNATWL/Perkins et al. - 2009 - A Strand-Specific RNA–Seq Analysis of the Transcri.pdf},
  journal = {PLoS Genetics},
  number = {7},
  pmcid = {PMC2704369},
  pmid = {19609351}
}

@article{pooleIdentityBaseFollowing1995,
  title = {The Identity of the Base Following the Stop Codon Determines the Efficiency of in Vivo Translational Termination in {{Escherichia}} Coli.},
  author = {Poole, E.s. and Brown, C.m. and Tate, W.p.},
  year = {1995},
  month = jan,
  volume = {14},
  pages = {151--158},
  publisher = {{John Wiley \& Sons, Ltd}},
  issn = {0261-4189},
  doi = {10.1002/j.1460-2075.1995.tb06985.x},
  abstract = {A statistical analysis of {$>$} 2000 Escherichia coli genes suggested that the base following the translational stop codon might be an important feature of the signal for termination. The strengths of each of 12 possible ?four base stop signals? (UAAN, UGAN and UAGN) were tested in an in vivo termination assay that measured termination efficiency by its direct competition with frameshifting. Termination efficiencies varied significantly depending on both the stop codon and the fourth base, ranging from 80 (UAAU) to 7\% (UGAC). For both the UAAN and UGAN series, the fourth base hierarchy was U {$>$} G {$>$} A approximately C. UAG stop codons, which are used rarely in E. coli, showed efficiencies comparable with UAAN and UGAN, but differed in that the hierarchy of the fourth base was G {$>$} U approximately A {$>$} C. The rate of release factor selection varied 30-fold at UGAN stop signals, and 10-fold for both the UAAN and UAGN series; it correlated well with the frequency with which the different UAAN and UGAN signals are found at natural termination sites. The results suggest that the identity of the base following the stop codon determines the efficiency of translational termination in E. coli. They also provide a rationale for the use of the strong UAAU signal in highly expressed genes and for the occurrence of the weaker UGAC signal at several recording sites.},
  file = {/home/jim/Zotero/storage/KBAGF8ET/j.1460-2075.1995.tb06985.html},
  journal = {The EMBO Journal},
  number = {1}
}

@misc{pubmeddevMechanismPositiveRegulation,
  title = {Mechanism of Positive Regulation by {{DsrA}} and {{RprA}} Small Noncoding {{RNAs}}: Pairing Increases Translation and Protects {{rpoS mRNA}} from Degradation. - {{PubMed}} - {{NCBI}}},
  shorttitle = {Mechanism of Positive Regulation by {{DsrA}} and {{RprA}} Small Noncoding {{RNAs}}},
  author = {{pubmeddev} and {al}, et, McCullen CA},
  abstract = {PubMed comprises more than 30 million citations for biomedical literature from MEDLINE, life science journals, and online books. Citations may include links to full-text content from PubMed Central and publisher web sites., J Bacteriol. 2010 Nov;192(21):5559-71. doi: 10.1128/JB.00464-10. Epub 2010 Aug 27. Research Support, N.I.H., Extramural; Research Support, N.I.H., Intramural},
  file = {/home/jim/Zotero/storage/Z5ECCF5H/20802038.html},
  howpublished = {https://www.ncbi.nlm.nih.gov/pubmed/20802038},
  language = {en}
}

@article{rahmanIPro70FMWinIdentifyingSigma702019,
  title = {{{iPro70}}-{{FMWin}}: Identifying {{Sigma70}} Promoters Using Multiple Windowing and Minimal Features},
  shorttitle = {{{iPro70}}-{{FMWin}}},
  author = {Rahman, Md. Siddiqur and Aktar, Usma and Jani, Md Rafsan and Shatabda, Swakkhar},
  year = {2019},
  month = feb,
  volume = {294},
  pages = {69--84},
  issn = {1617-4623},
  doi = {10.1007/s00438-018-1487-5},
  abstract = {In bacterial DNA, there are specific sequences of nucleotides called promoters that can bind to the RNA polymerase. Sigma70 ({$\sigma$}70{$\sigma$}70\textbackslash sigma \^\{70\}) is one of the most important promoter sequences due to its presence in most of the DNA regulatory functions. In this paper, we identify the most effective and optimal sequence-based features for prediction of {$\sigma$}70{$\sigma$}70\textbackslash sigma \^\{70\} promoter sequences in a bacterial genome. We used both short-range and long-range DNA sequences in our proposed method. A very small number of effective features are selected from a large number of the extracted features using multi-window of different sizes within the DNA sequences. We call our prediction method iPro70-FMWin and made it freely accessible online via a web application established at http://ipro70.pythonanywhere.com/server for the sake of convenience of the researchers. We have tested our method using a standard benchmark dataset. In the experiments, iPro70-FMWin has achieved an area under the curve of the receiver operating characteristic and accuracy of 0.959 and 90.57\%, respectively, which significantly outperforms the state-of-the-art predictors.},
  file = {/home/jim/Zotero/storage/BI3SYLW2/Rahman et al. - 2019 - iPro70-FMWin identifying Sigma70 promoters using .pdf},
  journal = {Molecular Genetics and Genomics},
  keywords = {Feature selection,Multi-windowing,Prokaryote,Sequence-based features,σ70σ70\\sigma ^{70} promoter},
  language = {en},
  number = {1}
}

@misc{rodgervoelkerRNAseqlopedia2020,
  title = {{{RNA}}-Seqlopedia},
  author = {Rodger Voelker, Clay Small},
  year = {2020},
  month = mar,
  file = {/home/jim/Zotero/storage/WX3LHXI7/rnaseq.uoregon.edu.html},
  howpublished = {https://rnaseq.uoregon.edu/\#references}
}

@article{rosenbergRegulatorySequencesInvolved1979,
  title = {Regulatory {{Sequences Involved}} in the {{Promotion}} and {{Termination}} of {{Rna Transcription}}},
  author = {Rosenberg, Martin and Court, Donald},
  year = {1979},
  volume = {13},
  pages = {319--353},
  doi = {10.1146/annurev.ge.13.120179.001535},
  journal = {Annual Review of Genetics},
  number = {1},
  pmid = {94251}
}

@article{rosenowProkaryoticRNAPreparation2001,
  title = {Prokaryotic {{RNA}} Preparation Methods Useful for High Density Array Analysis: Comparison of Two Approaches},
  shorttitle = {Prokaryotic {{RNA}} Preparation Methods Useful for High Density Array Analysis},
  author = {Rosenow, Carsten and Saxena, Rini Mukherjee and Durst, Mark and Gingeras, Thomas R.},
  year = {2001},
  month = nov,
  volume = {29},
  pages = {e112-e112},
  publisher = {{Oxford Academic}},
  issn = {0305-1048},
  doi = {10.1093/nar/29.22.e112},
  abstract = {Abstract.  High density oligonucleotide arrays have been used extensively for expression studies of eukaryotic organisms. We have designed a prokaryotic high de},
  file = {/home/jim/Zotero/storage/JEP59N6P/Rosenow et al. - 2001 - Prokaryotic RNA preparation methods useful for hig.pdf;/home/jim/Zotero/storage/DHUNVA6I/2376253.html},
  journal = {Nucleic Acids Research},
  language = {en},
  number = {22}
}

@article{rossThirdRecognitionElement1993,
  title = {A Third Recognition Element in Bacterial Promoters: {{DNA}} Binding by the Alpha Subunit of {{RNA}} Polymerase},
  shorttitle = {A Third Recognition Element in Bacterial Promoters},
  author = {Ross, W. and Gosink, K. K. and Salomon, J. and Igarashi, K. and Zou, C. and Ishihama, A. and Severinov, K. and Gourse, R. L.},
  year = {1993},
  month = nov,
  volume = {262},
  pages = {1407--1413},
  publisher = {{American Association for the Advancement of Science}},
  issn = {0036-8075, 1095-9203},
  doi = {10.1126/science.8248780},
  abstract = {A DNA sequence rich in (A+T), located upstream of the -10, -35 region of the Escherichia coli ribosomal RNA promoter rrnB P1 and called the UP element, stimulates transcription by a factor of 30 in vivo, as well as in vitro in the absence of protein factors other than RNA polymerase (RNAP). When fused to other promoters, such as lacUV5, the UP element also stimulates transcription, indicating that it is a separate promoter module. Mutations in the carboxyl-terminal region of the alpha subunit of RNAP prevent stimulation of these promoters by the UP element although the mutant enzymes are effective in transcribing the "core" promoters (those lacking the UP element). Protection of UP element DNA by the mutant RNAPs is severely reduced in footprinting experiments, suggesting that the selective decrease in transcription might result from defective interactions between alpha and the UP element. Purified alpha binds specifically to the UP element, confirming that alpha acts directly in promoter recognition. Transcription of three other promoters was also reduced by the COOH-terminal alpha mutations. These results suggest that UP elements comprise a third promoter recognition region (in addition to the -10, -35 recognition hexamers, which interact with the sigma subunit) and may account for the presence of (A+T)-rich DNA upstream of many prokaryotic promoters. Since the same alpha mutations also block activation by some transcription factors, mechanisms of promoter stimulation by upstream DNA elements and positive control by certain transcription factors may be related.},
  chapter = {Research Articles},
  copyright = {\textcopyright{} 1993},
  file = {/home/jim/Zotero/storage/45X83TTB/Ross et al. - 1993 - A third recognition element in bacterial promoters.pdf;/home/jim/Zotero/storage/MSVWDYEQ/1407.html},
  journal = {Science},
  language = {en},
  number = {5138},
  pmid = {8248780}
}

@article{roytbergSearchCommonPatterns1992,
  title = {A Search for Common Patterns in Many Sequences},
  author = {Roytberg, M. A.},
  year = {1992},
  volume = {8},
  pages = {57--64},
  issn = {1367-4803, 1460-2059},
  doi = {10.1093/bioinformatics/8.1.57},
  journal = {Bioinformatics},
  language = {en},
  number = {1}
}

@article{ruffColiRNAPolymerase2015,
  title = {E. Coli {{RNA Polymerase Determinants}} of {{Open Complex Lifetime}} and {{Structure}}},
  author = {Ruff, Emily F. and Drennan, Amanda C. and Capp, Michael W. and Poulos, Mikaela A. and Artsimovitch, Irina and Record, M. Thomas},
  year = {2015},
  month = jul,
  volume = {427},
  pages = {2435--2450},
  issn = {0022-2836},
  doi = {10.1016/j.jmb.2015.05.024},
  abstract = {In transcription initiation by Escherichia coli RNA polymerase (RNAP), initial binding to promoter DNA triggers large conformational changes, bending downstream duplex DNA into the RNAP cleft and opening 13bp to form a short-lived open intermediate (I2). Subsequent conformational changes increase lifetimes of {$\lambda$}PR and T7A1 open complexes (OCs) by {$>$}105-fold and {$>$}102-fold, respectively. OC lifetime is a target for regulation. To characterize late conformational changes, we determine effects on OC dissociation kinetics of deletions in RNAP mobile elements {$\sigma$}70 region 1.1 ({$\sigma$}1.1), {$\beta{'}$} jaw and {$\beta{'}$} sequence insertion 3 (SI3). In very stable OC formed by the wild type WT RNAP with {$\lambda$}PR (RPO) and by {$\Delta\sigma$}1.1 RNAP with {$\lambda$}PR or T7A1, we conclude that downstream duplex DNA is bound to the jaw in an assembly with SI3, and bases -4 to +2 of the nontemplate strand discriminator region are stably bound in a positively charged track in the cleft. We deduce that polyanionic {$\sigma$}1.1 destabilizes OC by competing for binding sites in the cleft and on the jaw with the polyanionic discriminator strand and downstream duplex, respectively. Examples of {$\sigma$}1.1-destabilized OC are the final T7A1 OC and the {$\lambda$}PR I3 intermediate OC. Deleting {$\sigma$}1.1 and either {$\beta{'}$} jaw or SI3 equalizes OC lifetimes for {$\lambda$}PR and T7A1. DNA closing rates are similar for both promoters and all RNAP variants. We conclude that late conformational changes that stabilize OC, like early ones that bend the duplex into the cleft, are primary targets of regulation, while the intrinsic DNA opening/closing step is not.},
  file = {/home/jim/Zotero/storage/URFL5EXQ/Ruff et al. - 2015 - E. coli RNA Polymerase Determinants of Open Comple.pdf;/home/jim/Zotero/storage/5WAH5TZX/S002228361500340X.html},
  journal = {Journal of Molecular Biology},
  keywords = {kinetics,mechanism,regulation,transcription initiation,σ region 1.1},
  language = {en},
  number = {15}
}

@article{saeckerMechanismBacterialTranscription2011,
  title = {Mechanism of {{Bacterial Transcription Initiation}}: {{RNA Polymerase}} - {{Promoter Binding}}, {{Isomerization}} to {{Initiation}}-{{Competent Open Complexes}}, and {{Initiation}} of {{RNA Synthesis}}},
  shorttitle = {Mechanism of {{Bacterial Transcription Initiation}}},
  author = {Saecker, Ruth M. and Record, M. Thomas and {deHaseth}, Pieter L.},
  year = {2011},
  month = oct,
  volume = {412},
  pages = {754--771},
  issn = {0022-2836},
  doi = {10.1016/j.jmb.2011.01.018},
  abstract = {Initiation of RNA synthesis from DNA templates by RNA polymerase (RNAP) is a multi-step process, in which initial recognition of promoter DNA by RNAP triggers a series of conformational changes in both RNAP and promoter DNA. The bacterial RNAP functions as a molecular isomerization machine, using binding free energy to remodel the initial recognition complex, placing downstream duplex DNA in the active site cleft and then separating the nontemplate and template strands in the region surrounding the start site of RNA synthesis. In this initial unstable ``open'' complex the template strand appears correctly positioned in the active site. Subsequently, the nontemplate strand is repositioned and a clamp is assembled on duplex DNA downstream of the open region to form the highly stable open complex, RPo. The transcription initiation factor, {$\sigma$}70, plays critical roles in promoter recognition and RPo formation as well as in early steps of RNA synthesis.},
  file = {/home/jim/Zotero/storage/YFE52VSL/Saecker et al. - 2011 - Mechanism of Bacterial Transcription Initiation R.pdf;/home/jim/Zotero/storage/B25BT9NT/S0022283611000350.html},
  journal = {Journal of Molecular Biology},
  keywords = {Intermediate complexes,Promoter,RNA polymerase,Sigma factor,Transcription initiation},
  language = {en},
  number = {5},
  series = {Mechanisms of {{Transcription}}}
}

@article{santosRegulonDB10Tackling2019,
  title = {{{RegulonDB}} v 10.5: Tackling Challenges to Unify Classic and High Throughput Knowledge of Gene Regulation in {{E}}. Coli {{K}}-12},
  shorttitle = {{{RegulonDB}} v 10.5},
  author = {Santos, Alberto and Salgado, Heladia and {Gama-Castro}, Socorro and {S{\'a}nchez-P{\'e}rez}, Mishael and {G{\'o}mez-Romero}, Laura and {Ledezma-Tejeida}, Daniela and {Garc{\'i}a-Sotelo}, Jair Santiago and {Alquicira-Hern{\'a}ndez}, Kevin and {Mu{\~n}iz-Rascado}, Luis Jos{\'e} and {Pe{\~n}a-Loredo}, Pablo and {Ishida-Guti{\'e}rrez}, Cecilia and {Vel{\'a}zquez-Ram{\'i}rez}, David A. and {Del Moral-Ch{\'a}vez}, V{\'i}ctor and {Bonavides-Mart{\'i}nez}, C{\'e}sar and {M{\'e}ndez-Cruz}, Carlos-Francisco and Galagan, James and {Collado-Vides}, Julio},
  year = {2019},
  month = jan,
  volume = {47},
  pages = {D212-D220},
  issn = {0305-1048},
  doi = {10.1093/nar/gky1077},
  abstract = {Abstract.  RegulonDB, first published 20 years ago, is a comprehensive electronic resource about regulation of transcription initiation of Escherichia coli K-12},
  file = {/home/jim/Zotero/storage/KKHWUM9W/Santos-Zavaleta et al. - 2019 - RegulonDB v 10.5 tackling challenges to unify cla.pdf;/home/jim/Zotero/storage/2VMZQTUN/5160972.html},
  journal = {Nucleic Acids Research},
  language = {en},
  number = {D1}
}

@article{schwartzIscRFeSClustercontaining2001,
  title = {{{IscR}}, an {{Fe}}-{{S}} Cluster-Containing Transcription Factor, Represses  Expression of {{Escherichia}} Coli Genes Encoding {{Fe}}-{{S}}  Cluster Assembly Proteins},
  author = {Schwartz, Christopher J. and Giel, Jennifer L. and Patschkowski, Thomas and Luther, Christopher and Ruzicka, Frank J. and Beinert, Helmut and Kiley, Patricia J.},
  year = {2001},
  month = dec,
  volume = {98},
  pages = {14895--14900},
  issn = {0027-8424},
  doi = {10.1073/pnas.251550898},
  abstract = {IscR (iron-sulfur
 cluster regulator) is encoded by an ORF
 located immediately upstream of genes coding for the Escherichia
 coli Fe-S cluster assembly proteins, IscS, IscU, and IscA. IscR
 shares amino acid similarity with MarA, a member of the
 MarA/SoxS/Rob family of transcription factors. In this study, we
 found that IscR functions as a repressor of the iscRSUA
 operon, because strains deleted for iscR have increased
 expression of this operon. In addition, in vitro
 transcription reactions established a direct role for IscR in
 repression of the iscR promoter. Analysis of IscR by
 electron paramagnetic resonance showed that the anaerobically isolated
 protein contains a [2Fe-2S]1+ cluster. The Fe-S cluster
 appears to be important for IscR function, because repression of
 iscR expression is significantly reduced in strains
 containing null mutations of the Fe-S cluster assembly genes
 iscS or hscA. The finding that IscR
 activity is decreased in strain backgrounds in which Fe-S cluster
 assembly is impaired suggests that this protein may be part of a novel
 autoregulatory mechanism that senses the Fe-S cluster assembly status
 of cells.},
  file = {/home/jim/Zotero/storage/PGXBGLKB/Schwartz et al. - 2001 - IscR, an Fe-S cluster-containing transcription fac.pdf},
  journal = {Proceedings of the National Academy of Sciences of the United States of America},
  number = {26},
  pmcid = {PMC64955},
  pmid = {11742080}
}

@article{sharmaPrimaryTranscriptomeMajor2010,
  title = {The Primary Transcriptome of the Major Human Pathogen {{Helicobacter}} Pylori},
  author = {Sharma, Cynthia M. and Hoffmann, Steve and Darfeuille, Fabien and Reignier, J{\'e}r{\'e}my and Findei{\ss}, Sven and Sittka, Alexandra and Chabas, Sandrine and Reiche, Kristin and Hackerm{\"u}ller, J{\"o}rg and Reinhardt, Richard and Stadler, Peter F. and Vogel, J{\"o}rg},
  year = {2010},
  month = mar,
  volume = {464},
  pages = {250--255},
  issn = {1476-4687},
  doi = {10.1038/nature08756},
  abstract = {The transcriptome of Helicobacter pylori, an important human pathogen involved in gastric ulcers and cancer, is presented. The approach establishes a model for mapping and annotating the primary transcriptomes of many living species.},
  copyright = {2010 Macmillan Publishers Limited. All rights reserved},
  file = {/home/jim/Zotero/storage/25IBBQ6F/Sharma et al. - 2010 - The primary transcriptome of the major human patho.pdf;/home/jim/Zotero/storage/H96A8A4Y/nature08756.html},
  journal = {Nature},
  language = {en},
  number = {7286}
}

@article{shearwinTranscriptionalInterferenceCrash2005,
  title = {Transcriptional Interference \textendash{} a Crash Course},
  author = {Shearwin, Keith E. and Callen, Benjamin P. and Egan, J. Barry},
  year = {2005},
  month = jun,
  volume = {21},
  pages = {339--345},
  issn = {0168-9525},
  doi = {10.1016/j.tig.2005.04.009},
  abstract = {The term `transcriptional interference' (TI) is widely used but poorly defined in the literature. There are a variety of methods by which one can interfere with the process or the product of transcription but the term TI usually refers to the direct negative impact of one transcriptional activity on a second transcriptional activity in cis. Two recent studies, one examining Saccharomyces cerevisiae and the other Escherichia coli, clearly show TI at one promoter caused by the arrival of a transcribing complex initiating at a distant promoter. TI is potentially widespread throughout biology; therefore, it is timely to assess exactly its nature, significance and operative mechanisms. In this article, we will address the following questions: what is TI, how important and widespread is it, how does it work and where should we focus our future research efforts?},
  file = {/home/jim/Zotero/storage/S243IMXN/Shearwin et al. - 2005 - Transcriptional interference – a crash course.pdf;/home/jim/Zotero/storage/MFAEMRFC/S0168952505001125.html},
  journal = {Trends in Genetics},
  language = {en},
  number = {6}
}

@article{shepherdBacterialTransferRNAs2015,
  title = {Bacterial Transfer {{RNAs}}},
  author = {Shepherd, Jennifer and Ibba, Michael},
  year = {2015},
  month = may,
  volume = {39},
  pages = {280--300},
  publisher = {{Oxford Academic}},
  issn = {0168-6445},
  doi = {10.1093/femsre/fuv004},
  abstract = {This review aims to bring together the results of intensive investigations into the synthesis, maturation, modification, aminoacylation, editing and recycling o},
  file = {/home/jim/Zotero/storage/HWBQ2N4M/Shepherd and Ibba - 2015 - Bacterial transfer RNAs.pdf;/home/jim/Zotero/storage/L2WFHE7Z/2467675.html},
  journal = {FEMS Microbiology Reviews},
  language = {en},
  number = {3}
}

@article{shineTerminalSequenceEscherichia1974,
  title = {The 3{${'}$}-{{Terminal Sequence}} of {{Escherichia}} Coli {{16S Ribosomal RNA}}: {{Complementarity}} to {{Nonsense Triplets}} and {{Ribosome Binding Sites}}},
  shorttitle = {The 3{${'}$}-{{Terminal Sequence}} of {{Escherichia}} Coli {{16S Ribosomal RNA}}},
  author = {Shine, J. and Dalgarno, L.},
  year = {1974},
  month = apr,
  volume = {71},
  pages = {1342--1346},
  publisher = {{National Academy of Sciences}},
  issn = {0027-8424, 1091-6490},
  doi = {10.1073/pnas.71.4.1342},
  abstract = {With a stepwise degradation and terminal labeling procedure the 3{${'}$}-terminal sequence of E. coli 16S ribosomal RNA is shown to be Pyd-A-C-C-U-C-C-U-U-AOH. It is suggested that this region of the RNA is able to interact with mRNA and that the 3{${'}$}-terminal U-U-AOH is involved in the termination of protein synthesis through base-pairing with terminator codons. The sequence A-C-C-U-C-C could recognize a conserved sequence found in the ribosome binding sites of various coliphage mRNAs; it may thus be involved in the formation of the mRNA{$\cdot$}30S subunit complex.},
  chapter = {Biological Sciences: Biochemistry},
  file = {/home/jim/Zotero/storage/P7MH2CHV/Shine and Dalgarno - 1974 - The 3′-Terminal Sequence of Escherichia coli 16S R.pdf;/home/jim/Zotero/storage/Q934X9EF/1342.html},
  journal = {Proceedings of the National Academy of Sciences},
  keywords = {protein synthesis,stepwise degradation,suppression,terminal labeling},
  language = {en},
  number = {4},
  pmid = {4598299}
}

@article{shrikumarLearningImportantFeatures2019,
  title = {Learning {{Important Features Through Propagating Activation Differences}}},
  author = {Shrikumar, Avanti and Greenside, Peyton and Kundaje, Anshul},
  year = {2019},
  month = oct,
  abstract = {The purported "black box" nature of neural networks is a barrier to adoption in applications where interpretability is essential. Here we present DeepLIFT (Deep Learning Important FeaTures), a method for decomposing the output prediction of a neural network on a specific input by backpropagating the contributions of all neurons in the network to every feature of the input. DeepLIFT compares the activation of each neuron to its 'reference activation' and assigns contribution scores according to the difference. By optionally giving separate consideration to positive and negative contributions, DeepLIFT can also reveal dependencies which are missed by other approaches. Scores can be computed efficiently in a single backward pass. We apply DeepLIFT to models trained on MNIST and simulated genomic data, and show significant advantages over gradient-based methods. Video tutorial: http://goo.gl/qKb7pL, ICML slides: bit.ly/deeplifticmlslides, ICML talk: https://vimeo.com/238275076, code: http://goo.gl/RM8jvH.},
  archivePrefix = {arXiv},
  eprint = {1704.02685},
  eprinttype = {arxiv},
  file = {/home/jim/Zotero/storage/6FZBL9YJ/Shrikumar et al. - 2019 - Learning Important Features Through Propagating Ac.pdf;/home/jim/Zotero/storage/X5RMIFC7/1704.html},
  journal = {arXiv:1704.02685 [cs]},
  keywords = {Computer Science - Computer Vision and Pattern Recognition,Computer Science - Machine Learning,Computer Science - Neural and Evolutionary Computing},
  primaryClass = {cs}
}

@article{siebenlistColiRNAPolymerase1980,
  title = {E. Coli {{RNA}} Polymerase Interacts Homologously with Two Different Promoters},
  author = {Siebenlist, Ulrich and Simpson, Robert B. and Gilbert, Walter},
  year = {1980},
  month = jun,
  volume = {20},
  pages = {269--281},
  issn = {0092-8674, 1097-4172},
  doi = {10.1016/0092-8674(80)90613-3},
  file = {/home/jim/Zotero/storage/BBW2LZNA/0092-8674(80)90613-3.html},
  journal = {Cell},
  language = {English},
  number = {2},
  pmid = {6248238}
}

@article{simonyanDeepConvolutionalNetworks2014,
  title = {Deep {{Inside Convolutional Networks}}: {{Visualising Image Classification Models}} and {{Saliency Maps}}},
  shorttitle = {Deep {{Inside Convolutional Networks}}},
  author = {Simonyan, Karen and Vedaldi, Andrea and Zisserman, Andrew},
  year = {2014},
  month = apr,
  abstract = {This paper addresses the visualisation of image classification models, learnt using deep Convolutional Networks (ConvNets). We consider two visualisation techniques, based on computing the gradient of the class score with respect to the input image. The first one generates an image, which maximises the class score [Erhan et al., 2009], thus visualising the notion of the class, captured by a ConvNet. The second technique computes a class saliency map, specific to a given image and class. We show that such maps can be employed for weakly supervised object segmentation using classification ConvNets. Finally, we establish the connection between the gradient-based ConvNet visualisation methods and deconvolutional networks [Zeiler et al., 2013].},
  archivePrefix = {arXiv},
  eprint = {1312.6034},
  eprinttype = {arxiv},
  file = {/home/jim/Zotero/storage/ZJQX79SF/Simonyan et al. - 2014 - Deep Inside Convolutional Networks Visualising Im.pdf;/home/jim/Zotero/storage/RCZXGZV4/1312.html},
  journal = {arXiv:1312.6034 [cs]},
  keywords = {Computer Science - Computer Vision and Pattern Recognition},
  primaryClass = {cs}
}

@article{soperPositiveRegulationSmall2010,
  title = {Positive Regulation by Small {{RNAs}} and the Role of {{Hfq}}},
  author = {Soper, Toby and Mandin, Pierre and Majdalani, Nadim and Gottesman, Susan and Woodson, Sarah A.},
  year = {2010},
  month = may,
  volume = {107},
  pages = {9602--9607},
  publisher = {{National Academy of Sciences}},
  issn = {0027-8424, 1091-6490},
  doi = {10.1073/pnas.1004435107},
  abstract = {Bacterial small noncoding RNAs carry out both positive and negative regulation of gene expression by pairing with mRNAs; in Escherichia coli, this regulation often requires the RNA chaperone Hfq. Three small regulatory RNAs (sRNAs), DsrA, RprA, and ArcZ, positively regulate translation of the sigma factor RpoS, each pairing with the 5{${'}$} leader to open up an inhibitory hairpin. In vitro, rpoS interaction with sRNAs depends upon an (AAN)4 Hfq-binding site upstream of the pairing region. Here we show that both Hfq and this Hfq binding site are required for RprA or ArcZ to act in vivo and to form a stable complex with rpoS mRNA in vitro; both were partially dispensable for DsrA at 37 \textdegree C. ArcZ sRNA is processed from 121 nt to a stable 56 nt species that contains the pairing region; only the 56 nt ArcZ makes a strong Hfq-dependent complex with rpoS. For each of these sRNAs, the stability of the sRNA\textbullet mRNA complexes, rather than their rate of formation, best predicted in vivo activity. These studies demonstrate that binding of Hfq to the rpoS mRNA is critical for sRNA regulation under normal conditions, but if the stability of the sRNA\textbullet mRNA complex is sufficiently high, the requirement for Hfq can be bypassed.},
  chapter = {Biological Sciences},
  file = {/home/jim/Zotero/storage/EC3EJDVL/Soper et al. - 2010 - Positive regulation by small RNAs and the role of .pdf;/home/jim/Zotero/storage/G9LZTTWP/9602.html},
  journal = {Proceedings of the National Academy of Sciences},
  keywords = {RNA–protein interactions,Sigma 38,Sm-like protein,translational control},
  language = {en},
  number = {21},
  pmid = {20457943}
}

@article{stormoIdentifyingProteinbindingSites1989,
  title = {Identifying Protein-Binding Sites from Unaligned {{DNA}} Fragments.},
  author = {Stormo, G. D. and Hartzell, G. W.},
  year = {1989},
  month = feb,
  volume = {86},
  pages = {1183--1187},
  issn = {0027-8424, 1091-6490},
  doi = {10.1073/pnas.86.4.1183},
  journal = {Proceedings of the National Academy of Sciences},
  language = {en},
  number = {4}
}

@article{sundararajanAxiomaticAttributionDeep2017,
  title = {Axiomatic {{Attribution}} for {{Deep Networks}}},
  author = {Sundararajan, Mukund and Taly, Ankur and Yan, Qiqi},
  year = {2017},
  month = jun,
  abstract = {We study the problem of attributing the prediction of a deep network to its input features, a problem previously studied by several other works. We identify two fundamental axioms---Sensitivity and Implementation Invariance that attribution methods ought to satisfy. We show that they are not satisfied by most known attribution methods, which we consider to be a fundamental weakness of those methods. We use the axioms to guide the design of a new attribution method called Integrated Gradients. Our method requires no modification to the original network and is extremely simple to implement; it just needs a few calls to the standard gradient operator. We apply this method to a couple of image models, a couple of text models and a chemistry model, demonstrating its ability to debug networks, to extract rules from a network, and to enable users to engage with models better.},
  archivePrefix = {arXiv},
  eprint = {1703.01365},
  eprinttype = {arxiv},
  file = {/home/jim/Zotero/storage/TF74TGHU/Sundararajan et al. - 2017 - Axiomatic Attribution for Deep Networks.pdf;/home/jim/Zotero/storage/SZSGS5FK/1703.html},
  journal = {arXiv:1703.01365 [cs]},
  keywords = {Computer Science - Machine Learning},
  primaryClass = {cs}
}

@article{tatusovaNCBIProkaryoticGenome2016,
  title = {{{NCBI}} Prokaryotic Genome Annotation Pipeline},
  author = {Tatusova, Tatiana and DiCuccio, Michael and Badretdin, Azat and Chetvernin, Vyacheslav and Nawrocki, Eric P. and Zaslavsky, Leonid and Lomsadze, Alexandre and Pruitt, Kim D. and Borodovsky, Mark and Ostell, James},
  year = {2016},
  month = aug,
  volume = {44},
  pages = {6614--6624},
  publisher = {{Oxford Academic}},
  issn = {0305-1048},
  doi = {10.1093/nar/gkw569},
  abstract = {Abstract.  Recent technological advances have opened unprecedented opportunities for large-scale sequencing and analysis of populations of pathogenic species in},
  file = {/home/jim/Zotero/storage/NGEJH6LS/Tatusova et al. - 2016 - NCBI prokaryotic genome annotation pipeline.pdf;/home/jim/Zotero/storage/XXZUS6YE/2468204.html},
  journal = {Nucleic Acids Research},
  language = {en},
  number = {14}
}

@article{taylorChangesTranslationalEfficiency2013a,
  title = {Changes in Translational Efficiency Is a Dominant Regulatory Mechanism in the Environmental Response of Bacteria},
  author = {Taylor, Ronald C. and Webb Robertson, Bobbie-Jo M. and Markillie, Lye Meng and Serres, Margrethe H. and Linggi, Bryan E. and Aldrich, Joshua T. and Hill, Eric A. and Romine, Margaret F. and Lipton, Mary S. and Wiley, H. Steven},
  year = {2013},
  month = nov,
  volume = {5},
  pages = {1393--1406},
  publisher = {{Oxford Academic}},
  doi = {10.1039/c3ib40120k},
  abstract = {We show that environmentally-induced changes in protein abundance in bacteria is primarily due to their alterations in the translational efficiency of mRNAs.},
  file = {/home/jim/Zotero/storage/3FB8GJVM/Taylor et al. - 2013 - Changes in translational efficiency is a dominant .pdf;/home/jim/Zotero/storage/L4XG37GK/5204232.html},
  journal = {Integrative Biology},
  language = {en},
  number = {11}
}

@article{thomasIntrinsicExtrinsicNoise2019,
  title = {Intrinsic and Extrinsic Noise of Gene Expression in Lineage Trees},
  author = {Thomas, Philipp},
  year = {2019},
  month = jan,
  volume = {9},
  pages = {1--16},
  publisher = {{Nature Publishing Group}},
  issn = {2045-2322},
  doi = {10.1038/s41598-018-35927-x},
  abstract = {Cell-to-cell heterogeneity is driven by stochasticity in intracellular reactions and the population dynamics. While these sources are usually studied separately, we develop an agent-based framework that accounts for both factors while tracking every single cell of a growing population. Apart from the common intrinsic variability, the framework also predicts extrinsic noise without the need to introduce fluctuating rate constants. Instead, extrinsic fluctuations are explained by cell cycle fluctuations and differences in cell age. We provide explicit formulas to quantify mean molecule numbers, intrinsic and extrinsic noise statistics in two-colour experiments. We find that these statistics differ significantly depending on the experimental setup used to observe the cells. We illustrate this fact using (i) averages over an isolated cell lineage tracked over many generations as observed in the mother machine, (ii) population snapshots with known cell ages as recorded in time-lapse microscopy, and (iii) snapshots with unknown cell ages as measured from static images or flow cytometry. Applying the method to models of stochastic gene expression and feedback regulation elucidates that isolated lineages, as compared to snapshot data, can significantly overestimate the mean number of molecules, overestimate extrinsic noise but underestimate intrinsic noise and have qualitatively different sensitivities to cell cycle fluctuations.},
  copyright = {2019 The Author(s)},
  file = {/home/jim/Zotero/storage/H8BQC7U4/Thomas - 2019 - Intrinsic and extrinsic noise of gene expression i.pdf;/home/jim/Zotero/storage/YKKUDBME/s41598-018-35927-x.html},
  journal = {Scientific Reports},
  language = {en},
  number = {1}
}

@article{trevino-quintanillaAntiSigmaFactorsColi2013,
  title = {Anti-{{Sigma Factors}} in {{E}}. Coli: {{Common Regulatory Mechanisms Controlling Sigma Factors Availability}}},
  shorttitle = {Anti-{{Sigma Factors}} in {{E}}. Coli},
  author = {{Trevi{\~n}o-Quintanilla}, Luis Gerardo and {Freyre-Gonz{\'a}lez}, Julio Augusto and {Mart{\'i}nez-Flores}, Irma},
  year = {2013},
  month = sep,
  volume = {14},
  pages = {378--387},
  issn = {1389-2029},
  doi = {10.2174/1389202911314060007},
  abstract = {In bacteria, transcriptional regulation is a key step in cellular gene expression. All bacteria contain a core RNA polymerase that is catalytically competent but requires an additional {$\sigma$} factor for specific promoter recognition and correct transcriptional initiation. The RNAP core is not able to selectively bind to a given {$\sigma$} factor. In contrast, different {$\sigma$} factors have different affinities for the RNAP core. As a consequence, the concentration of alternate {$\sigma$} factors requires strict regulation in order to properly control the delicate interplay among them, which favors the competence for the RNAP core. This control is archived by different {$\sigma$}/anti-{$\sigma$} controlling mechanisms that shape complex regulatory networks and cascades, and enable the response to sudden environmental cues, whose global understanding is a current challenge for systems biology. Although there have been a number of excellent studies on each of these {$\sigma$}/anti-{$\sigma$} post-transcriptional regulatory systems, no comprehensive comparison of these mechanisms in a single model organism has been conducted. Here, we survey all these systems in E. coli dissecting and analyzing their inner workings and highlightin their differences. Then, following an integral approach, we identify their commonalities and outline some of the principles exploited by the cell to effectively and globally reprogram the transcriptional machinery. These principles provide guidelines for developing biological synthetic circuits enabling an efficient and robust response to sudden stimuli.},
  file = {/home/jim/Zotero/storage/QRZE2S46/Treviño-Quintanilla et al. - 2013 - Anti-Sigma Factors in E. coli Common Regulatory M.pdf},
  journal = {Current Genomics},
  number = {6},
  pmcid = {PMC3861889},
  pmid = {24396271}
}

@article{umarovRecognitionProkaryoticEukaryotic2017a,
  title = {Recognition of Prokaryotic and Eukaryotic Promoters Using Convolutional Deep Learning Neural Networks},
  author = {Umarov, Ramzan Kh. and Solovyev, Victor V.},
  editor = {Rogozin, Igor B.},
  year = {2017},
  month = feb,
  volume = {12},
  pages = {e0171410},
  issn = {1932-6203},
  doi = {10.1371/journal.pone.0171410},
  abstract = {Accurate computational identification of promoters remains a challenge as these key DNA regulatory regions have variable structures composed of functional motifs that provide gene-specific initiation of transcription. In this paper we utilize Convolutional Neural Networks (CNN) to analyze sequence characteristics of prokaryotic and eukaryotic promoters and build their predictive models. We trained a similar CNN architecture on promoters of five distant organisms: human, mouse, plant (Arabidopsis), and two bacteria (Escherichia coli and Bacillus subtilis). We found that CNN trained on sigma70 subclass of Escherichia coli promoter gives an excellent classification of promoters and non-promoter sequences (Sn = 0.90, Sp = 0.96, CC = 0.84). The Bacillus subtilis promoters identification CNN model achieves Sn = 0.91, Sp = 0.95, and CC = 0.86. For human, mouse and Arabidopsis promoters we employed CNNs for identification of two well-known promoter classes (TATA and non-TATA promoters). CNN models nicely recognize these complex functional regions. For human promoters Sn/Sp/CC accuracy of prediction reached 0.95/0.98/0,90 on TATA and 0.90/0.98/0.89 for non-TATA promoter sequences, respectively. For Arabidopsis we observed Sn/Sp/CC 0.95/0.97/0.91 (TATA) and 0.94/0.94/0.86 (non-TATA) promoters. Thus, the developed CNN models, implemented in CNNProm program, demonstrated the ability of deep learning approach to grasp complex promoter sequence characteristics and achieve significantly higher accuracy compared to the previously developed promoter prediction programs. We also propose random substitution procedure to discover positionally conserved promoter functional elements. As the suggested approach does not require knowledge of any specific promoter features, it can be easily extended to identify promoters and other complex functional regions in sequences of many other and especially newly sequenced genomes. The CNNProm program is available to run at web server http://www. softberry.com.},
  file = {/home/jim/Zotero/storage/J22AKHIF/Umarov and Solovyev - 2017 - Recognition of prokaryotic and eukaryotic promoter.pdf},
  journal = {PLOS ONE},
  language = {en},
  number = {2}
}

@article{vaswaniAttentionAllYou2017,
  title = {Attention {{Is All You Need}}},
  author = {Vaswani, Ashish and Shazeer, Noam and Parmar, Niki and Uszkoreit, Jakob and Jones, Llion and Gomez, Aidan N. and Kaiser, Lukasz and Polosukhin, Illia},
  year = {2017},
  month = jun,
  volume = {-},
  abstract = {The dominant sequence transduction models are based on complex recurrent or convolutional neural networks in an encoder-decoder configuration. The best performing models also connect the encoder and decoder through an attention mechanism. We propose a new simple network architecture, the Transformer, based solely on attention mechanisms, dispensing with recurrence and convolutions entirely. Experiments on two machine translation tasks show these models to be superior in quality while being more parallelizable and requiring significantly less time to train. Our model achieves 28.4 BLEU on the WMT 2014 English-to-German translation task, improving over the existing best results, including ensembles by over 2 BLEU. On the WMT 2014 English-to-French translation task, our model establishes a new single-model state-of-the-art BLEU score of 41.8 after training for 3.5 days on eight GPUs, a small fraction of the training costs of the best models from the literature. We show that the Transformer generalizes well to other tasks by applying it successfully to English constituency parsing both with large and limited training data.},
  archivePrefix = {arXiv},
  eprint = {1706.03762},
  eprinttype = {arxiv},
  file = {/home/jim/Zotero/storage/3WLKGYW2/Vaswani et al. - 2017 - Attention Is All You Need.pdf;/home/jim/Zotero/storage/P7MS4XIS/1706.html},
  journal = {arXiv:1706.03762 [cs]},
  keywords = {Computer Science - Computation and Language,Computer Science - Machine Learning},
  primaryClass = {cs}
}

@article{wangImagebasedPromoterPrediction2018,
  title = {Image-Based Promoter Prediction: A Promoter Prediction Method Based on Evolutionarily Generated Patterns},
  shorttitle = {Image-Based Promoter Prediction},
  author = {Wang, Sheng and Cheng, Xuesong and Li, Yajun and Wu, Min and Zhao, Yuhua},
  year = {2018},
  month = dec,
  volume = {8},
  pages = {17695},
  issn = {2045-2322},
  doi = {10.1038/s41598-018-36308-0},
  file = {/home/jim/Zotero/storage/NVCWLSMZ/Wang et al. - 2018 - Image-based promoter prediction a promoter predic.pdf},
  journal = {Scientific Reports},
  language = {en},
  number = {1}
}

@article{yadaModelingPredictingTranscriptional1999,
  title = {Modeling and Predicting Transcriptional Units of {{Escherichia}} Coligenes Using Hidden {{Markov}} Models},
  author = {Yada, Tetsushi and Nakao, Mitsuteru and Totoki, Yasushi and Nakai, Kenta},
  year = {1999},
  month = dec,
  volume = {15},
  pages = {987--993},
  issn = {1367-4803},
  doi = {10.1093/bioinformatics/15.12.987},
  abstract = {Abstract.  Motivation: The hidden Markov model (HMM) is a valuable technique
  for gene-finding, especially because its flexibility enables the
  inclusion of v},
  file = {/home/jim/Zotero/storage/VZSJ3KE5/Yada et al. - 1999 - Modeling and predicting transcriptional units of E.pdf;/home/jim/Zotero/storage/8C7F9HDK/248411.html},
  journal = {Bioinformatics},
  language = {en},
  number = {12}
}

@article{yanSMRTCappableseqRevealsComplex2018,
  title = {{{SMRT}}-{{Cappable}}-Seq Reveals Complex Operon Variants in Bacteria},
  author = {Yan, Bo and Boitano, Matthew and Clark, Tyson A. and Ettwiller, Laurence},
  year = {2018},
  month = sep,
  volume = {9},
  pages = {1--11},
  issn = {2041-1723},
  doi = {10.1038/s41467-018-05997-6},
  abstract = {Fragmentation of transcripts can hide operon complexity in genome-wide transcriptome sequencing. Here the authors sequenced a prokaryotic transcriptome using PacBio and provide insights into operon structure and read-through at termination sites.},
  copyright = {2018 The Author(s)},
  file = {/home/jim/Zotero/storage/R98DMWJP/Yan et al. - 2018 - SMRT-Cappable-seq reveals complex operon variants .pdf;/home/jim/Zotero/storage/VEEVUVBL/s41467-018-05997-6.html},
  journal = {Nature Communications},
  language = {en},
  number = {1}
}

@article{yatesEnsembl20202020,
  title = {Ensembl 2020},
  author = {Yates, Andrew D. and Achuthan, Premanand and Akanni, Wasiu and Allen, James and Allen, Jamie and {Alvarez-Jarreta}, Jorge and Amode, M. Ridwan and Armean, Irina M. and Azov, Andrey G. and Bennett, Ruth and Bhai, Jyothish and Billis, Konstantinos and Boddu, Sanjay and Marug{\'a}n, Jos{\'e} Carlos and Cummins, Carla and Davidson, Claire and Dodiya, Kamalkumar and Fatima, Reham and Gall, Astrid and Giron, Carlos Garcia and Gil, Laurent and Grego, Tiago and Haggerty, Leanne and Haskell, Erin and Hourlier, Thibaut and Izuogu, Osagie G. and Janacek, Sophie H. and Juettemann, Thomas and Kay, Mike and Lavidas, Ilias and Le, Tuan and Lemos, Diana and Martinez, Jose Gonzalez and Maurel, Thomas and McDowall, Mark and McMahon, Aoife and Mohanan, Shamika and Moore, Benjamin and Nuhn, Michael and Oheh, Denye N. and Parker, Anne and Parton, Andrew and Patricio, Mateus and Sakthivel, Manoj Pandian and Abdul Salam, Ahamed Imran and Schmitt, Bianca M. and Schuilenburg, Helen and Sheppard, Dan and Sycheva, Mira and Szuba, Marek and Taylor, Kieron and Thormann, Anja and Threadgold, Glen and Vullo, Alessandro and Walts, Brandon and Winterbottom, Andrea and Zadissa, Amonida and Chakiachvili, Marc and Flint, Bethany and Frankish, Adam and Hunt, Sarah E. and IIsley, Garth and Kostadima, Myrto and Langridge, Nick and Loveland, Jane E. and Martin, Fergal J. and Morales, Joannella and Mudge, Jonathan M. and Muffato, Matthieu and Perry, Emily and Ruffier, Magali and Trevanion, Stephen J. and Cunningham, Fiona and Howe, Kevin L. and Zerbino, Daniel R. and Flicek, Paul},
  year = {2020},
  month = jan,
  volume = {48},
  pages = {D682-D688},
  publisher = {{Oxford Academic}},
  issn = {0305-1048},
  doi = {10.1093/nar/gkz966},
  abstract = {Abstract.  The Ensembl (https://www.ensembl.org) is a system for generating and distributing genome annotation such as genes, variation, regulation and comparat},
  file = {/home/jim/Zotero/storage/6TDJLUIZ/Yates et al. - 2020 - Ensembl 2020.pdf;/home/jim/Zotero/storage/PG6QFEED/5613682.html},
  journal = {Nucleic Acids Research},
  language = {en},
  number = {D1}
}

@inproceedings{zeilerVisualizingUnderstandingConvolutional2014,
  title = {Visualizing and {{Understanding Convolutional Networks}}},
  booktitle = {Computer {{Vision}} \textendash{} {{ECCV}} 2014},
  author = {Zeiler, Matthew D. and Fergus, Rob},
  year = {2014},
  month = sep,
  pages = {818--833},
  publisher = {{Springer, Cham}},
  doi = {10.1007/978-3-319-10590-1_53},
  abstract = {Large Convolutional Network models have recently demonstrated impressive classification performance on the ImageNet benchmark Krizhevsky et al. [18]. However there is no clear understanding of why...},
  file = {/home/jim/Zotero/storage/8NDVD3FJ/Zeiler and Fergus - 2014 - Visualizing and Understanding Convolutional Networ.pdf;/home/jim/Zotero/storage/JIE66T5Q/978-3-319-10590-1_53.html},
  language = {en}
}

@article{zhangStructuralBasisTranscription2012,
  title = {Structural {{Basis}} of {{Transcription Initiation}}},
  author = {Zhang, Yu and Feng, Yu and Chatterjee, Sujoy and Tuske, Steve and Ho, Mary X. and Arnold, Eddy and Ebright, Richard H.},
  year = {2012},
  month = nov,
  volume = {338},
  pages = {1076--1080},
  issn = {0036-8075, 1095-9203},
  doi = {10.1126/science.1227786},
  abstract = {During transcription initiation, RNA polymerase (RNAP) binds and unwinds promoter DNA to form an RNAP-promoter open complex. We have determined crystal structures at 2.9 and 3.0 \AA{} resolution of functional transcription initiation complexes comprising Thermus thermophilus RNA polymerase, {$\sigma$}A, and a promoter DNA fragment corresponding to the transcription bubble and downstream double-stranded DNA of the RNAP-promoter open complex. The structures show that {$\sigma$} recognizes the \textendash 10 element and discriminator element through interactions that include the unstacking and insertion into pockets of three DNA bases and that RNAP recognizes the \textendash 4/+2 region through interactions that include the unstacking and insertion into a pocket of the +2 base. The structures further show that interactions between {$\sigma$} and template-strand single-stranded DNA (ssDNA) preorganize template-strand ssDNA to engage the RNAP active center.
The bacterial transcription initiation complex preorganizes promoter DNA for nucleotide binding and RNA synthesis.
The bacterial transcription initiation complex preorganizes promoter DNA for nucleotide binding and RNA synthesis.},
  copyright = {Copyright \textcopyright{} 2012, American Association for the Advancement of Science},
  file = {/home/jim/Zotero/storage/42RMTB2E/Zhang et al. - 2012 - Structural Basis of Transcription Initiation.pdf;/home/jim/Zotero/storage/VZPNASGM/1076.html},
  journal = {Science},
  language = {en},
  number = {6110},
  pmid = {23086998}
}

@article{zhouDeepLearningSequencebased2018,
  title = {Deep Learning Sequence-Based Ab Initio Prediction of Variant Effects on Expression and Disease Risk},
  author = {Zhou, Jian and Theesfeld, Chandra L. and Yao, Kevin and Chen, Kathleen M. and Wong, Aaron K. and Troyanskaya, Olga G.},
  year = {2018},
  month = aug,
  volume = {50},
  pages = {1171--1179},
  issn = {1546-1718},
  doi = {10.1038/s41588-018-0160-6},
  abstract = {ExPecto is a deep learning\textendash based framework that can predict the tissue-specific transcriptional effects of mutations on the basis of DNA sequence alone. ExPecto can prioritize causal variants from GWAS loci and be used to predict the disease risk of a variant.},
  copyright = {2018 The Author(s)},
  file = {/home/jim/Zotero/storage/JYPZVLWT/s41588-018-0160-6.html},
  journal = {Nature Genetics},
  language = {en},
  number = {8}
}

@article{zhuSCPDPromoterDatabase1999,
  title = {{{SCPD}}: A Promoter Database of the Yeast {{Saccharomyces}} Cerevisiae.},
  shorttitle = {{{SCPD}}},
  author = {Zhu, J. and Zhang, M. Q.},
  year = {1999},
  month = jul,
  volume = {15},
  pages = {607--611},
  issn = {1367-4803},
  doi = {10.1093/bioinformatics/15.7.607},
  abstract = {Abstract.  MOTIVATION: In order to facilitate a systematic study of the promoters and transcriptionally regulatory cis-elements of the yeast Saccharomyces cerev},
  file = {/home/jim/Zotero/storage/9TTER46L/Zhu and Zhang - 1999 - SCPD a promoter database of the yeast Saccharomyc.pdf;/home/jim/Zotero/storage/JXNRXKE6/278230.html},
  journal = {Bioinformatics},
  language = {en},
  number = {7}
}

@article{zintgrafVisualizingDeepNeural2017,
  title = {Visualizing {{Deep Neural Network Decisions}}: {{Prediction Difference Analysis}}},
  shorttitle = {Visualizing {{Deep Neural Network Decisions}}},
  author = {Zintgraf, Luisa M. and Cohen, Taco S. and Adel, Tameem and Welling, Max},
  year = {2017},
  month = feb,
  abstract = {This article presents the prediction difference analysis method for visualizing the response of a deep neural network to a specific input. When classifying images, the method highlights areas in a given input image that provide evidence for or against a certain class. It overcomes several shortcoming of previous methods and provides great additional insight into the decision making process of classifiers. Making neural network decisions interpretable through visualization is important both to improve models and to accelerate the adoption of black-box classifiers in application areas such as medicine. We illustrate the method in experiments on natural images (ImageNet data), as well as medical images (MRI brain scans).},
  archivePrefix = {arXiv},
  eprint = {1702.04595},
  eprinttype = {arxiv},
  file = {/home/jim/Zotero/storage/RFZ3TLGX/Zintgraf et al. - 2017 - Visualizing Deep Neural Network Decisions Predict.pdf;/home/jim/Zotero/storage/UAJNWYN2/1702.html},
  journal = {arXiv:1702.04595 [cs]},
  keywords = {Computer Science - Artificial Intelligence,Computer Science - Computer Vision and Pattern Recognition},
  primaryClass = {cs}
}

@article{zuallaertSpliceRoverInterpretableConvolutional2018,
  title = {{{SpliceRover}}: Interpretable Convolutional Neural Networks for Improved Splice Site Prediction},
  shorttitle = {{{SpliceRover}}},
  author = {Zuallaert, Jasper and Godin, Fr{\'e}deric and Kim, Mijung and Soete, Arne and Saeys, Yvan and De Neve, Wesley},
  year = {2018},
  month = dec,
  volume = {34},
  pages = {4180--4188},
  publisher = {{Oxford Academic}},
  issn = {1367-4803},
  doi = {10.1093/bioinformatics/bty497},
  abstract = {AbstractMotivation.  During the last decade, improvements in high-throughput sequencing have generated a wealth of genomic data. Functionally interpreting these},
  file = {/home/jim/Zotero/storage/YQKIIHYP/Zuallaert et al. - 2018 - SpliceRover interpretable convolutional neural ne.pdf;/home/jim/Zotero/storage/4LHAG7CB/5042169.html},
  journal = {Bioinformatics},
  language = {en},
  number = {24}
}
