# Supplementary material for: Explainability in transformer models for functional genomics
Source: Brief Bioinform. 2021 Apr 8;22(5):bbab060. doi: 10.1093/bib/bbab060 (PMC8425421; doi:10.1093/bib/bbab060)
Supplement: supplementary_files_bbab060 [file supplementary_files_bbab060.zip › Supplementary.tex]

%%
\documentclass[preprint,10pt]{elsarticle}
\makeatletter
\def\ps@pprintTitle{%
	\let\@oddhead\@empty
	\let\@evenhead\@empty
	\def\@oddfoot{\reset@font\hfil\thepage\hfil}
	\let\@evenfoot\@oddfoot
}
\makeatother


%% The graphicx package provides the includegraphics command.
\usepackage{graphicx}
\usepackage{geometry}
\geometry{legalpaper, margin=1.2in}
%% The amssymb package provides various useful mathematical symbols
\usepackage{amssymb}
%% The amsthm package provides extended theorem environments
%% \usepackage{amsthm}
\usepackage{booktabs}
\usepackage{url}
\usepackage{hyperref}
\usepackage{mathtools}
%% The lineno packages adds line numbers. Start line numbering with
%% \begin{linenumbers}, end it with \end{linenumbers}. Or switch it on
%% for the whole article with \linenumbers after \end{frontmatter}.
\usepackage{lineno}
\usepackage{titlesec}
\usepackage{bm}
\titleformat*{\subsection}{\normalsize\bfseries}
\titleformat*{\subsubsection}{\normalsize\bfseries}
%\journal{Journal Name}

\begin{document}
	
\begin{frontmatter}
	
%% Title, authors and addresses

\title{\textit{Supplementary Information and Figures} \\Explainability in Transformer Models for Functional Genomics.}


%% use the tnoteref command within \title for footnotes;
%% use the tnotetext command for the associated footnote;
%% use the fnref command within \author or \address for footnotes;
%% use the fntext command for the associated footnote;
%% use the corref command within \author for corresponding author footnotes;
%% use the cortext command for the associated footnote;
%% use the ead command for the email address,
%% and the form \ead[url] for the home page:
%%
%% \title{Title\tnoteref{label1}}
%% \tnotetext[label1]{}
%% \author{Name\corref{cor1}\fnref{label2}}
%% \ead{email address}
%% \ead[url]{home page}
%% \fntext[label2]{}
%% \cortext[cor1]{}
%% \address{Address\fnref{label3}}
%% \fntext[label3]{}


%% use optional labels to link authors explicitly to addresses:
%% \author[label1,label2]{<author name>}
%% \address[label1]{<address>}
%% \address[label2]{<address>}

%\author{Jim Clauwaert}
%\author{Gerben Menschaert}
%\author{Willem Waegeman}
%
%\address{KERMIT, Department of Data Analysis and Mathematical Modelling,
%	Ghent University, Coupure Links 653, 9000 Gent, Belgium
%	and
%	$^{2}$BioBix, Department of Data Analysis and Mathematical Modelling,
%	Ghent University, Coupure Links 653, 9000 Gent, Belgium}
\renewcommand{\thefootnote}{\textit{\alph{footnote}}}


\author{%
	Jim Clauwaert\,$^{1}$%
	\footnote{Jim Clauwaert.
		Tel.: +32 926 45931; Email: jim.clauwaert@ugent.be},
	Gerben Menschaert\,$^{2}$%
	\footnote{Gerben Menschaert.
		Tel.: +32 926 49922; Email: gerben.menschaert@ugent.be},
	Willem Waegeman\,$^1$
}
\address{%
	$^{1}$KERMIT, Department of Data Analysis and Mathematical Modelling,
	Ghent University, Coupure Links 653, 9000 Gent, Belgium
	and
	$^{2}$BioBix, Department of Data Analysis and Mathematical Modelling,
	Ghent University, Coupure Links 653, 9000 Gent, Belgium
}

\end{frontmatter}


	
%\title{DeepRibo: precise gene annotation of prokaryotes using deep learning and ribosome profiling data}
%
%\author{%
%	Jim Clauwaert\,$^{1}$%
%	\footnote{Jim Clauwaert.
%		Tel.: +32 926 45931; Email: jim.clauwaert@ugent.be},
%	Gerben Menschaert\,$^{2}$%
%	\footnote{Gerben Menschaert.
%		Tel.: +32 926 49922; Email: gerben.menschaert@ugent.be},
%	Willem Waegeman\,$^1$
%}
%\address{%
%	$^{1}$KERMIT, Department of Data Analysis and Mathematical Modelling,
%	Ghent University, Coupure Links 653, 9000 Gent, Belgium
%	and
%	$^{2}$BioBix, Department of Data Analysis and Mathematical Modelling,
%	Ghent University, Coupure Links 653, 9000 Gent, Belgium}
%% Affiliation must include:
%% Department name, institution name, full road and district address,
%% state, Zip or postal code, country
%
%\history{%
%	Received January 1, 2018;
%	Revised February 1, 2018;
%	Accepted March 1, 2018}


\section{Supplementary Information}
\renewcommand{\thefigure}{A\arabic{figure}}
\renewcommand{\thetable}{A\arabic{table}}
\subsection{Transformer model}
Here we describe our transformer network for DNA sequence labeling. In Section \ref{basic_model}, we adapt the auto-regressive transformer architecture of Dai et al. \cite{daiTransformerXLAttentiveLanguage2019} to DNA sequences. Afterwards, an extension to the calculation of attention is described in Section \ref{ext_model}.

\subsection{Basic model}
\label{basic_model}
In essence, the annotation of DNA is a sequence labeling task that has correspondences in natural language processing. The DNA sequence is a data set of $n$ nucleotides, i.e.\ $\mathbb{X} \in \{\bm{x}^{(1)},\bm{x}^{(2)},...,\bm{x}^{(n)}\}$, where $\bm{x} \in \{A,C,T,G\}$, the task consists of predicting a label $y \in \{0,1\}$ for each position $\bm{x}$, where a positive label denotes the occurrence of an event at that position. 

The transformer model processes the genome in sequential segments of $l$ nucleotides. During training, a non-linear transformation function $E$ is optimized that maps the input classes $\{A,C,T,G\}$ to a vector embedding $\bm{h}$ of length $d_{model}$. for nucleotide $x^{(i)}$ on the genome:

\begin{align}
\bm{h} = E(x^{(i)}), \qquad x^{(i)} \in \{A,T,C,G\}, \label{eq:ch6_1}
\end{align}
where $\bm{h} \in \mathbb{R}^{d_{model}}$.

%$\{E(x^{(i)}), ...,E(x^{(i+l)})\}$
The hidden states of each segment $\bm{H} \in \mathbb{R}^{l \times d_{model}}$, e.g. $[\bm{h}^{(1)}, ..., \bm{h}^{(l)}]$, are processed through $k$ layers. As such, the data propagation through the network for any input $\bm{x}$ follows multiple transformation: $ \bm{x} \rightarrow \bm{h}^{(0,:)} \rightarrow ... \rightarrow \bm{h}^{(k,:)} \rightarrow \hat{y}$. A simplistic representation of the data flow is given in Figure \ref{fig:ch6_attention_simple}

Within each layer, multi-head attention is calculated for each hidden state. Next, for each hidden state of $\bm{h}$, the output of the multi-head attention step ($MultiHead$) is summed with the input, i.e.\ a residual connection, with the final step being layer normalization. The calculations of the output for all hidden states $\bm{h}$ in layer $t$ at position $m$ of segment $s$ are performed in parallel:

\begin{align}
\bm{h}^{(s,t+1,m)} &= LayerNorm(\bm{h}^{(s,t,m)}+MultiHead(\bm{H}^{(s,t)})),
\end{align}
or
\begin{align}
\bm{H}^{(s,t+1)} &= LayerNorm(\bm{H}^{(s,t)}+MultiHead(\bm{H}^{(s,t)})),
\end{align}
where $t \in [0,k[$ and $m \in [1, l]$. 

After a forward pass through $k$ layers, a final linear combination reduces the dimension of the output hidden state ($d_{model}$) to the amount of output classes. In this study, only binary classification is performed. A softmax layer is applied before obtaining the prediction value $\hat{y_i}$ for nucleotide $x_i$.


\subsubsection{Multi-head attention}

%\begin{figure}[t]
%	\centering
%		\includegraphics[width=0.5\columnwidth, clip]{img/ch6/attention_2.png}
%		\caption{Attention is calculated by combination of the query $\bm{Q}$, key $\bm{K}$, and value $\bm{V}$ matrices, $Q, K, V \in \mathbb{R}^{L \times d_{heads}}$. Intuitively, $\bm{QK}^{\top}$ results in a matrix of weights that are used for linear combination with the values  $\bm{V}$ derived from each node. Calculated attention is denoted as $\bm{Z}$.}
%		\label{fig:ch6_attention_2}
%	
%\end{figure}

\label{seq_mha}
The core functionality of the transformer network is the attention head. The attention head evaluates the hidden states in $\bm{H}$ with one another to obtain an output score $\bm{z}$. Note, the superscript denoting the layer and segment of the following equations are dropped as identical operations are performed at each layer of each segment.  

For each hidden state in the segment, the query ($\bm{q}$), key ($\bm{k}$) and value ($\bm{v}$) vectors are calculated:
\begin{align}
\bm{q},\bm{k}, \bm{v} = \bm{h}\bm{W^{q}}, \bm{h}\bm{W^{k}}, \bm{h}\bm{W^{v}},
\end{align}
where $\bm{W^{q}}, \bm{W^{k}}, \bm{W^{v}} \in \mathbb{R}^{d_{heads} \times d_{model}} $ and $\bm{q},\bm{k}, \bm{v} \in \mathbb{R}^{d_{heads}}$. The $\bm{q}$ and $\bm{k}$ vectors are used to obtain a score between two hidden states, expressing their relevance with one another in regard to the information represented by $\bm{v}$. 

For each hidden state at position $m$ of the segment, the attention score $\bm{z}$ is calculated by evaluation of its vector $\bm{q}$ with the $\bm{k}$ and $\bm{v}$ vectors derived from the other hidden states in the segment. The calculation of attention within the attention head is performed in parallel for all hidden states in $\bm{H}$:

\begin{align}
	\bm{Q}, \bm{K}, \bm{V} = \bm{H}\bm{W}^{\bm{q}\top}, \bm{H}\bm{W}^{\bm{k}\top}, \bm{H}\bm{W}^{\bm{v}\top},
\end{align}
\begin{align}
	\bm{Z} =& Attention(\bm{H}), \notag \\
	=& softmax(\frac{\bm{QK}^\top}{\sqrt{d_{heads}}})\bm{V},
\end{align}

\noindent where $ \bm{Q}, \bm{K}, \bm{V} \in \mathbb{R}^{l \times d_{heads}}$ and $\bm{Z} \in \mathbb{R}^{l \times d_{heads}}$. Here, the $softmax$ function is applied to every row of $\bm{QK}^{\top}$. It is used to rescale the weights assigned to the vectors $\bm{v}$ to sum to 1. Division by the square root of $d_{heads}$ is applied to stabilize gradients \cite{vaswaniAttentionAllYou2017}.


To increase the capacity of the model, the input is processed by multiple attention heads ($n_{heads}$) present within each layer, each featuring a unique set of weight matrices $\bm{W^{q}}$, $\bm{W^{k}}$, $\bm{W^{v}}$---optimized during training. Having multiple sets of $\bm{W^{k}}$, $\bm{W^{q}}$ and $\bm{W^{v}}$ allows the model to extract multiple types of information from the hidden states. 

The output of the multi-head attention unit is obtained by concatenation of all $\bm{Z}$ matrices along the second dimension and multiplication by $\bm{W^{m}}$. This creates an output with dimensions equal to $\bm{H}$:

\begin{align}
MultiHead(\bm{H}) = ColConcat(Z^{(1)}(\bm{H}), ..., Z^{(n_{heads})}(\bm{H}))\bm{W^{m}}
\end{align}
where $\bm{W^{m}} \in \mathbb{R}^{n_{heads}d_{heads} \times d_{model}}$.


\begin{figure}
	\centering
	\includegraphics[width=0.6\columnwidth, clip]{img/models_simple.png}
	\caption{Illustration of the connectivity of intermediary values of the transformer architecture. The full genome is processed in sequential segments $s$ with length $l$. First, the input nucleotide is transformed into a vector embedding $\bm{h}^{(0)}$, after which it is processed by $k$ consecutive residual blocks ($ \bm{h}^{(0)} \rightarrow ... \rightarrow \bm{h}^{(k)}$). The output probability is obtained by sending the final hidden state $\bm{h}^{(k)}$ through a set of fully-connected layers. For the calculation at each residual block, the last $l$ hidden states of the previous layer are applied. For example, $\bm{h}^{(1,l)}$ is calculated by using the hidden states $[\bm{h}^{(0,1)}, ..., \bm{h}^{(0,l)}$]. Hidden states from the previous segment ($s-1$) are made accessible for the calculation of the hidden states in segment $s$.}
	\label{fig:ch6_attention_simple}
	
\end{figure}


\subsubsection{Recurrence}
\label{sec:recurrence}
To process the full genome sequence, a recurrence mechanism is applied, as described by Dai et al.\cite{daiTransformerXLAttentiveLanguage2019}. This allows for the processing of a single input (i.e.\ the genome) in sequential segments of length $l$. In contrast with calculation of the attention heads described in the previous section, only upstream hidden states are used to calculate the output of $\bm{h}$. In each layer, hidden states $[\bm{h}^{(m+1)}, ..., \bm{h}^{(l)}]$ are masked when processing $\bm{z}^{(m)}$, $m \in [1,l]$.  

In order to extend the receptive field of information available past one segment, hidden states of the previous segment $s-1$ are accessible for the calculation of $\bm{h}^{(s,t+1)}$. The segment length $l$ denotes the span of hidden states used to calculate attention. Therefore, $\bm{H}^{(s,t,m)}$, representing the collection of hidden states used for the calculation of multi-head attention at position $m$ in layer $t+1$ of segment $s$, consists of $l$ hidden states typically spanning over segment $s$ and $s-1$:

\begin{align}
\bm{H}^{s,t,m} = [SG(\mathbf{h}^{s-1,t,m+1}\quad ...\quad \mathbf{h}^{s-1,t,l}_{})\quad\mathbf{h}^{s,t,1} \quad ... \quad \mathbf{h}^{s,t,m}]. \label{eq:3}
\end{align}

$SG$ denotes the stop-gradient, signifying that during training, no weight updates of the model are performed based on the partial derivatives of given hidden states with the loss. This alleviates training times, as full backpropagation through intermediary values would require the model to retain the hidden states from as many segments as there are layers present in the model, a process that quickly becomes unfeasible for a model with a large segment length or high amount of layers. Figure \ref{fig:ch6_attention_simple} gives an overview of the model architecture adopting the recurrence mechanism.


\subsubsection{Relative Positional Encodings}
Next to the information content of the input, positional information of the hidden states is relevant towards the calculation of attention. Unlike the majority of other machine learning methods in the field (e.g. linear regression, convolutional/recurrent neural networks), the architecture of the model does not inherently incorporate the relative positioning of the inputs with respect to the output. Positional information is added through the use of positional embeddings. These introduce a bias during calculation of $\bm{z}$ that is related to the vector representation and relative distance of the evaluated hidden states. Predefined biases are learned during the training phase and have been found to work well on test data. Attention between positions $m$ and $o$, in function of the hidden state in $m$, is evaluated by expanding the algorithm \cite{daiTransformerXLAttentiveLanguage2019}:

\begin{align}
A(\bm{H})_{m,o} = \underbrace{\bm{H}_{m,:}\bm{W}^{\bm{q}\top}\bm{W^{k,H}}\bm{H}^{\top}_{o,:}}_{(a)} + \underbrace{\bm{H}_{m,:}\bm{W}^{\bm{q}\top}\bm{W^{k,R}}\bm{R}_{m-o,:}^{\top}}_{(b)} +  \notag \\
\underbrace{\bm{u}^{\top}\bm{W^{k,H}}\bm{H}^{\top}_{o,:}}_{(c)} + 
\underbrace{\bm{v}^{\top}\bm{W^{k,R}}\bm{R}_{m-o,:}^{\top}}_{(d)},
\end{align}

\begin{align}
\bm{Z} = softmax(\frac{A(\bm{H})}{\sqrt{d_{heads}}})\bm{V},
\end{align}
where $\bm{W^{k,H}}$ (or $\bm{W^{k}}$) is the weight matrix used to calculate the key (K) matrix for the input hidden states. $ \bm{W^{k,R}} \in \mathbb{R}^{d_{heads} \times d_{model}}$ is a new weight matrix used in relation to positional information embedded in $\bm{R}$. $\bm{R} \in \mathbb{R}^{l \times d_{model}}$ is a matrix defining biases related to the distance between $m$ and $o$. $\bm{u}, \bm{v} \in \mathbb{R}^{d_{heads}}$ are vectors that relate to content and positional information on a global level, optimized during training. Several elements make up the algorithm to obtain $A(\bm{H})$:

\begin{itemize}
	\item[] (\textbf{a}) Attention based on query and key values of the input hidden states, described in the previous section.
	\item[] (\textbf{b}) Bias based on hidden state in $m$ ($\bm{H}_{m,:}\bm{W}^{\bm{q}\top}$) and distance to $o$ ($\bm{W^{k,R}}\bm{R}_{m-o,:}^{\top}$).
	\item[] (\textbf{c}) Bias based on hidden state in $o$ ($\bm{W^{k,H}}\bm{H}^{\top}_{o,:}$), unrelated to the relative position to $m$. $\bm{u}$ is optimized during training.
	\item[] (\textbf{d}) Bias based on distance between $m$ and $o$ ($\bm{W^{k,R}}\bm{R}_{m-o,:}^{\top}$), unrelated to the content of the hidden states. $\bm{v}$ is optimized during training.
\end{itemize}


\subsection{Extension: Convolution over \textbf{Q}, \textbf{K} and \textbf{V}}
\label{ext_model}
Important differences exist between the input sequence of the genome and typical natural language processing tasks. The genome constitutes a very long sentence, showing low contextual complexity at input level. Indeed, only four input classes exist. Attention is calculated based on the individual hidden states $\bm{h}$. For example, in the first layer, hidden states of the segment solely contain information on the nucleotide classes. In previous studies, meaningful sites and regions of interest on the genome are specified by (sets of) motifs from neighboring nucleotides. 

To expand the information contained in $\bm{q}$, $\bm{k}$ and $\bm{v}$ to represent k-mers rather than single nucleotides, a 1D convolutional layer is implemented that convolves over the $\bm{q}$, $\bm{k}$ and $\bm{v}$ vectors derived from neighboring hidden states,  present as adjoining rows in $\bm{Q}$, $\bm{K}$ and $\bm{V}$.  The length of the motif, k-mer or kernel is denoted by $d_{conv}$.

To ensure the dimensions of $\bm{q}$, $\bm{k}$ and $\bm{v}$ to remain identical after the convolutional step, as many sets of weight kernels are trained as $d_{heads}$. Furthermore, through padding, the size of the first dimension of the matrices $\bm{Q}$, $\bm{K}$ and $\bm{V}$ can be kept constant. Applied on $\bm{q}$ we get:

\begin{align}
\bm{q}^{(m,conv)}_c =  \sum_{i=1}^{d_{conv}}\sum_{j=1}^{d_{heads}}q^{(f(m,i))}_jW^{conv,q}_{i,j,c}, \notag\\
f(m,i) = m - \lceil \frac{d_{conv}}{2} \rceil + i.
\end{align}
where $c \in [1, d_{heads}]$ and $\bm{W^{conv,q}} \in \mathbb{R}^{d_{heads} \times d_{conv} \times d_{heads}}$. $\bm{W^{conv,q}}$ is the tensor of weights used to convolve $\bm{q}$. Applied on the $\bm{Q}$ matrix the operation is represented as:
\begin{align}
\bm{Q^{conv}}_{m} =\sum_{i=1}^{d_{conv}} \sum_{j=1}^{d_{heads}} Q_{f(m,i),j}W^{conv,q}_{i,j}.
\end{align}

A unique set of weights is optimized to calculate $\bm{Q^{conv}}$, $\bm{K^{conv}}$ and $\bm{V^{conv}}$ for each layer. To reduce the total amount of parameter weights of the model,  identical  weights are used to convolve $\bm{Q}$, $\bm{K}$ and $\bm{V}$ for all attention heads in the multi-head attention module. Figure \ref{fig:ch6_transformer_exp} gives a visualization of the intermediate results and mathematical steps performed to calculate attention within the attention head of the extended model.


\begin{figure}
	\centering
	\includegraphics[width=0.60\columnwidth, clip]{img_suppl/attention_head_exp.png}
	\caption{An overview of mathematical operations performed by the attention head to calculate attention $\bm{z}$ for each hidden state $\bm{h}$. Operations to calculate attention are performed in parallel for $l$ hidden states ($\bm{H} \rightarrow \bm{Z}$). The $\bm{q}$, $\bm{k}$ and $\bm{v}$ vectors are obtained through matrix multiplication of $\bm{H}$ with $\bm{W^{q}}$, $\bm{W^{k}}$ and $\bm{W^{v}}$, resulting in $\bm{Q}$, $\bm{K}$ and $\bm{V}$. A single convolutional layer using as many kernels as $d_{heads}$ results in the transformation of the individual $\bm{q}$, $\bm{k}$ and $\bm{v}$ vector representations of each input to be derived from the $\bm{q}$ $\bm{k}$ and $\bm{v}$ vectors of $d_{conv}$ bordering nucleotides. Attention $\bm{Z}$ is thereafter calculated. The schema is kept simple for better understanding and does not include the relative position encodings added to the $\bm{Q}$ and $\bm{K}$ matrix, nor does it incorporate the recurrence mechanism.}
	\label{fig:ch6_transformer_exp}	
\end{figure}

\subsection{Model hyperparameters}
The model hyperparameters have been discussed in previous work and have not been altered (Table \ref{table:model_architecture}) \cite{clauwaertNovelTransformerNetworks2019}.


\begin{table}[h]
	\centering
	\caption{Overview of the hyperparameters that define the model architecture}
	\label{table:model_architecture}
	\begin{tabular}{lcc|lcc}
		\toprule
		Hyperparameter & Symbol & Value & Hyperparameter & Symbol & Value\\
		\midrule
		layers & $k$ & 6 & segment length & $l$ & 512 \\
		dim. head & $d_{heads}$ & 6 & dim. model & $d_{model}$ & 32 \\
		heads in layer & $n_{heads}$ & 6 & conv. kernel size & $d_{conv}$ & 7 \\
		learning rate & $lr$& 0.0002 & batch size & $bs$&10 \\
		
		
		%& & & Blow et al. \citep{blow_epigenomic_2016} & SMRT-seq & 187,536 (2,02\%) & 9,093,194 (97,98\%)&Methylation \\
		\bottomrule
		%				Total& 2,396,641 (98.9\%) & 27,587 (1.1\%) & 436,741 (96.9\%) & 14,016 (3.1\%)
		% possible additions: (TSS, Promoter site, methylation) 
	\end{tabular}		
\end{table}

\section{Code}
Code used to train the models discussed in the article are available on GitHub (\url{https://github.com/jdcla/DNA-transformer}). The code is forked from the GitHub repository of the transformer-XL architecture (\url{https://github.com/kimiyoung/transformer-xl}). 

\section{Model output}
The model output on the test set region alongside all sets of annotations has been visualized in the UCSC browser and can be accessed here: \url{https://kermit.ugent.be/files/UCSC/UCSC_browser.html}


\newpage
\renewcommand{\thefigure}{S\arabic{figure}}
\section{Supplementary Tables}

\begin{table*}[h]
	\normalsize
	\caption{Overview of different architectural units with their applied purposes. Listed are given the name of the network layer, its strength, the function it is typically applied for, and computational demands. For a more complete review on the structures, their advantages/disadvantages, and recent studies, we refer to the work of Zou et al. \cite{zouPrimerDeepLearning2019}.}
	\label{table:model_data}
	\begin{tabular}{lccc}
		\hline
		Network layer  & Strength & Applied for & Processing demands\\
		\hline
		Feed forward & high-dimensional capacity & feature mapping  &   expensive \\
		Convolution & local patterns & motif discovery [1] &  very efficient \\
		Memory/recurrent cells &  long-/short-term patterns &  serial data [2] &  very expensive \\
		Attention heads & serial \& local patterns & [1]+[2] & moderate \\
		
		%\textit{S. solfataricus} & NC\_002754.1 & 5,984,490 & Wurtzel et al. \cite{wurtzel_single-base_2010} & RNA-seq  &  1,067 (0.018\%)& 5,983,423 (99.98\%) \\
		
		%16,348 (0,18\%) & 9,266,956 (99,82\%)
		%2,574 (0,03\%)& 9,280,730, (99,97\%)
		%5,502 (0,06\%)& 9,277,802, (99,94\%)
		%6,487 (0,07\%)& 9,276,817, (99,93\%)
		
		\hline
		
	\end{tabular}		
\end{table*}

\renewcommand{\thefigure}{S\arabic{figure}}
\section{Supplementary Figures}
\setcounter{figure}{0} 


%\begin{figure}
%	\begin{center}
%		\includegraphics[width=\textwidth, clip]{img_suppl/ROC_AUC.png}
%		\caption{The ROC AUC curves of the model trained on the custom annotations for different annotations of the test set, which spans over region 2,738,785--3,667,115,950 on the genome. The ROC AUC scores for the models trained on the custom annotations are listed in Table 2.}
%		\label{sfig:ROC}
%	\end{center}
%\end{figure}
%
%\begin{figure}
%	\begin{center}
%		\includegraphics[width=\textwidth, clip]{img_suppl/PR_AUC.png}
%		\caption{The PR AUC curves of the model trained on the custom annotations for different annotations of the test set, which spans over region 2,738,785--3,667,115,950 on the genome. The ROC AUC scores for the models trained on the custom annotations are listed in Table 2.}
%		\label{sfig:PR}
%	\end{center}
%\end{figure}

\begin{figure}[h]
	\begin{center}
		\includegraphics[width=\textwidth, clip]{img_suppl/mean_scores.png}
		\caption{The average of the attention scores calculated for each upstream position for each of the attention heads (see Equation \ref{eq:att}). Attention heads are grouped by layer (first index). The attention scores at each position are intermediary values required for the calculation of the model output for the nucleotide situated at position 0. Three groups have been isolated: a subsample of the full test set (random), accounting for 18,295 samples, and 500 samples which constitute both the highest and lowest model outputs.}
		\label{sfig:mean_sc}
	\end{center}
\end{figure}


\begin{figure}[h]
	\begin{center}
		\includegraphics[width=\textwidth, clip]{img_suppl/max_scores.png}
		\caption{The highest attention score calculated for each upstream position for each of the attention heads (see Equation \ref{eq:att}). Attention heads are grouped by layer (first index). The attention scores at each position are intermediary values required for the calculation of the model output for the nucleotide situated at position 0. Three groups have been isolated: a subsample of the full test set (random), accounting for 18,295 samples, and 500 samples which constitute both the highest and lowest model outputs.}
		\label{sfig:max_sc}
	\end{center}
\end{figure}


\begin{figure}[h]
	\begin{center}
		\includegraphics[width=\textwidth, clip]{img_suppl/att_full.png}
		\caption{An alternative visualization of the average attention scores as depicted in Supplementary Figure \ref{sfig:mean_sc} for the subsampled test set (18,295 samples). The attention scores at each position are intermediary values required for the calculation of the model output for the nucleotide situated at position 0. The colormap represents low values as darker blue and higher values as yellow, and are normalized to range from 0 to 1 for each attention head (AH).}
		\label{sfig:att_full}
	\end{center}
\end{figure}

\begin{figure}[h]
	\begin{center}
		\includegraphics[width=\textwidth, clip]{img_suppl/att_part.png}
		\caption{An alternative visualization of the average attention scores as depicted in Supplementary Figure \ref{sfig:mean_sc} for the subsampled test set (18,295 samples), centered on the last 120 hidden states. The attention scores at each position are intermediary values required for the calculation of the model output for the nucleotide situated at position 0. The colormap represents low values as darker blue and higher values as yellow, and are normalized to range from 0 to 1 for each attention head (AH).}
		\label{sfig:att_part}
	\end{center}
\end{figure}

\begin{figure}[h]
	\begin{center}
		\includegraphics[width=\textwidth, clip]{img_suppl/logos_part1.png}
		\caption{For each of the attention heads, a motif is constructed for the position which returns the highest average attention score (see Supplementary Figure \ref{sfig:mean_sc} and  \ref{sfig:att_full}). The attention scores at each position are intermediary values required for the calculation of the model output for the nucleotide situated at position 0. For each attention head is given: (left) The averaged attention scores given to each of the 512 upstream positions, (middle) the distribution of attention scores at the position with the highest average score, in addition to the attention score distributions at that position for the samples resulting in the 500 highest and lowest model outputs, (right) a position frequency matrix constructed using the nucleotides sequences which result in the highest attention scores (top 50). Attention heads are grouped by layer (first index). The motifs for the last three layers are given in Supplementary Figure \ref{sfig:logo_2}.}
		\label{sfig:logo_1}
	\end{center}
\end{figure}

\begin{figure}[h]
	\begin{center}
		\includegraphics[width=\textwidth, clip]{img_suppl/logos_part2.png}
		\caption{For each of the attention heads, a motif is constructed for the position which returns the highest average attention score (see Supplementary Figure \ref{sfig:mean_sc} and  \ref{sfig:att_full}). The attention scores at each position are intermediary values required for the calculation of the model output for the nucleotide situated at position 0. For each attention head is given: (left) The averaged attention scores given to each of the 512 upstream positions, (middle) the distribution of attention scores at the position with the highest average score, in addition to the attention score distributions at that position for the group of samples resulting in the 500 highest and lowest model outputs, (right) a position frequency matrix constructed using the nucleotides sequences which result in the highest attention scores (top 50). Attention heads are grouped by layer (first index). The motifs for the first three layers are given in Supplementary Figure \ref{sfig:logo_1}.}
		\label{sfig:logo_2}
	\end{center}
\end{figure}
\begin{figure}[h]
	\begin{center}
		\includegraphics[width=\textwidth, clip]{img_suppl/corr_map_full.png}
		\caption{For each of the attention heads, the Spearman's Rank correlation between the score assigned to each (upstream) position and the model output is displayed.  Attention heads are grouped by layer (first index).}
		\label{sfig:corr_full}
	\end{center}
\end{figure}

\begin{figure}[h]
	\begin{center}
		\includegraphics[width=\textwidth, clip]{img_suppl/corr_map_norm_full.png}
		\caption{Similar to Supplementary Figure \ref{sfig:corr_full}, for each of the attention heads, the Spearman's Rank correlation between the attention score assigned to each (upstream) position and the model output is displayed. Each correlation coefficient has been multiplied by the average weight attributed at that position (Supplementary Figure \ref{sfig:mean_sc}). Attention heads are grouped by layer (first index).}
		\label{sfig:corr_norm_full}
	\end{center}
\end{figure}

\begin{figure}[h]
	\begin{center}
		\includegraphics[width=\textwidth, clip]{img_suppl/corr_map_norm_part.png}
		\caption{Similar to Supplementary Figure \ref{sfig:corr_full}, for each of the attention heads, the Spearman's Rank correlation between the attention score assigned to each of the 120 (upstream) positions and the model output is displayed. Each correlation coefficient has been multiplied by the average score attributed at that position (Supplementary Figure \ref{sfig:mean_sc}). Attention heads are grouped by layer (first index).}
		\label{sfig:corr_norm_part}
	\end{center}
\end{figure}


\begin{figure}[h]
	\begin{center}
		\includegraphics[width=\textwidth, clip]{img_suppl/att_corr.png}
		\caption{The correlation matrix between the attention scores attributed to the best scoring positions of each of the attention heads (exact positions given in Supplementary Figure \ref{sfig:logo_1} and \ref{sfig:logo_2}). Attention heads are grouped by layer (first index).}
		\label{sfig:att_corr}
	\end{center}
\end{figure}


\begin{figure}[h]
	\begin{center}
		\includegraphics[width=\textwidth, clip]{img_suppl/fingerprint_large.png}
		\caption{A view of the UCSC browser featuring the output predictions of the model, available at (\url{https://kermit.ugent.be/files/UCSC/UCSC_browser.html}). For each track is given, from top to bottom: the nucleotide position on the genome, the signal of the SMRT-Cappable-Seq experiment, the output of the model, the custom annotations of the test set for both the forward and reverse strand and the RefSeq assembly. Orange and blue are used to display both the SMRT-Cappable-seq signal and the model output probability for the forward and reverse strand, respectively. (\textbf{a},\textbf{b}) give examples of increased activity of the antisense/sense strand for regions positioned between coding sequences. Regions furthermore highlight the consensus between the model activity and the signal of SMRT-Cappable-Seq. (\textbf{c}) Regions spanning pseudogenes are characterized by the continuous high output probability of the model on both sense and antisense.}
		\label{sfig:TBD}
	\end{center}
\end{figure}


\clearpage
\bibliography{narbib.bib}
\bibliographystyle{nar.bst}


\end{document}
